# Supplementary material for: {2-[(2-Carbamothiol­ylhydrazin-1-yl­idene-κ2 N 1,S)meth­yl]-6-hy­droxy­phenolato-κO 1}(triphenyl­phosphine-κP)nickel(II) chloride
Source: Acta Crystallogr Sect E Struct Rep Online. 2010 Aug 11;66(Pt 9):m1074. doi: 10.1107/S1600536810031065 (PMC3007957; doi:10.1107/S1600536810031065)
Supplement: Supplementary file 2 [file e-66-m1074-Isup2.hkl]

# 
# h,k,l, Fc-squared, Fo-squared, sigma(Fo-squared) and status flag 
# 
data_I
_shelx_title '  P212121' 
_shelx_refln_list_code          4 
_shelx_F_calc_maximum      330.93 
_exptl_crystal_F_000      1168.00 
_reflns_d_resolution_high  0.7699 
 
loop_ 
 _symmetry_equiv_pos_as_xyz 
 'x, y, z' 
 '-x+1/2, -y, z+1/2' 
 '-x, y+1/2, -z+1/2' 
 'x+1/2, -y+1/2, -z' 
 
_cell_length_a     7.7902 
_cell_length_b    14.6791 
_cell_length_c    21.7410 
_cell_angle_alpha  90.000 
_cell_angle_beta   90.000 
_cell_angle_gamma  90.000 
 
_shelx_F_squared_multiplier     1.000 
 
loop_ 
 _refln_index_h 
 _refln_index_k 
 _refln_index_l 
 _refln_F_squared_calc 
 _refln_F_squared_meas 
 _refln_F_squared_sigma 
 _refln_observed_status 
   2   0   0    45578.70    47348.70   1153.68 o 
   4   0   0       90.65       27.57      5.51 o 
   6   0   0      716.09      698.65     21.65 o 
   8   0   0     1530.83     1509.84     37.08 o 
  10   0   0       38.92       31.54     23.62 o 
   1   1   0    26004.47    24543.82    453.12 o 
   2   1   0     3493.42     3748.81     36.68 o 
   3   1   0      753.85      805.84     12.18 o 
   4   1   0       79.11       68.27      6.22 o 
   5   1   0       46.74       42.91      5.06 o 
   6   1   0       75.25       75.12      6.68 o 
   7   1   0     4251.45     4133.20     49.22 o 
   8   1   0      144.55      143.56     11.15 o 
   9   1   0      396.40      348.85     19.25 o 
  10   1   0      140.19      142.92     17.82 o 
   0   2   0     8584.50     9075.99    142.78 o 
   1   2   0        6.23       14.04      2.50 o 
   2   2   0       19.65       26.04      2.87 o 
   3   2   0      221.49      248.88      6.55 o 
   4   2   0     1227.00     1013.03     15.58 o 
   5   2   0       42.62       43.28      5.10 o 
   6   2   0       91.22       84.49      7.05 o 
   7   2   0       20.86       21.85      6.00 o 
   8   2   0       32.88       51.42      8.42 o 
   9   2   0      677.32      663.76     23.71 o 
  10   2   0      180.36      238.56     21.21 o 
   1   3   0    55196.42    53771.25    636.07 o 
   2   3   0    18186.33    18693.62    167.92 o 
   3   3   0      235.31      192.26      7.39 o 
   4   3   0     2103.31     2276.21     27.32 o 
   5   3   0     2834.88     2638.35     32.28 o 
   6   3   0      144.95      135.90      8.07 o 
   7   3   0      253.15      252.24     11.33 o 
   8   3   0       68.52       78.99      9.37 o 
   9   3   0       30.38       24.58     11.90 o 
   0   4   0    10489.95    10436.55    167.87 o 
   1   4   0      886.87      958.65     12.57 o 
   2   4   0       25.08       25.74      2.89 o 
   3   4   0      993.64      975.80     14.34 o 
   4   4   0      948.65      921.64     14.88 o 
   5   4   0     1986.13     1983.35     26.44 o 
   6   4   0      760.42      744.32     15.70 o 
   7   4   0     1923.64     1927.77     32.47 o 
   8   4   0      454.60      433.61     19.75 o 
   9   4   0       99.07      109.23     12.91 o 
   1   5   0    25465.77    26076.10    233.26 o 
   2   5   0     2785.64     2667.51     29.25 o 
   3   5   0       94.53       52.18      4.27 o 
   4   5   0     1606.12     1518.69     22.78 o 
   5   5   0       76.35       66.75      5.96 o 
   6   5   0       54.87       61.27      6.58 o 
   7   5   0        7.52       18.01      8.26 o 
   8   5   0        4.51       11.08      8.62 o 
   9   5   0        3.16       -6.28      8.86 o 
   0   6   0     8659.60     8908.62    147.68 o 
   1   6   0     2874.49     3174.37     33.83 o 
   2   6   0      747.47      730.75     16.76 o 
   3   6   0      373.30      488.01     10.26 o 
   4   6   0      124.20       73.36      5.54 o 
   5   6   0       38.15       51.02      5.76 o 
   6   6   0      590.72      574.70     18.66 o 
   7   6   0       17.92       14.92      8.10 o 
   8   6   0      761.17      786.36     25.26 o 
   9   6   0        2.48       -4.39      9.20 o 
   1   7   0    26952.33    27763.48    249.87 o 
   2   7   0      362.35      483.28     16.62 o 
   3   7   0     9119.48     9305.62     90.30 o 
   4   7   0     1780.78     1708.82     23.79 o 
   5   7   0      429.21      448.98     12.15 o 
   6   7   0     2003.46     1910.19     66.53 o 
   7   7   0     1661.74     1688.77     37.27 o 
   8   7   0      305.31      271.26     17.70 o 
   9   7   0       94.90       92.08     16.73 o 
   0   8   0    34088.52    33496.66    527.93 o 
   1   8   0      297.98      277.57      8.53 o 
   2   8   0    11479.64    12017.73    113.90 o 
   3   8   0       22.46       21.64      3.85 o 
   4   8   0     1427.18     1481.99     22.26 o 
   5   8   0       24.93       49.75      7.39 o 
   6   8   0     3008.89     2964.28     81.88 o 
   7   8   0       22.70       15.38      8.92 o 
   8   8   0        3.19        7.04      9.25 o 
   9   8   0       59.81       22.30     14.07 o 
   1   9   0     1343.54     1256.11     19.12 o 
   2   9   0     1856.09     1870.33     30.56 o 
   3   9   0       18.71       38.30      5.60 o 
   4   9   0       29.40       41.43      8.54 o 
   5   9   0        1.56        3.86      6.12 o 
   6   9   0       70.81       73.98     10.62 o 
   7   9   0     1257.88     1315.29     32.98 o 
   8   9   0     1113.32     1129.85     38.12 o 
   0  10   0    13085.88    12483.41    561.55 o 
   1  10   0      260.51      264.72      9.69 o 
   2  10   0     4137.37     4127.85     61.20 o 
   3  10   0       43.58       41.69      5.53 o 
   4  10   0     5184.67     4978.96     62.75 o 
   5  10   0      184.94      177.06     13.97 o 
   6  10   0     1343.51     1338.60     32.42 o 
   7  10   0      634.30      620.74     23.93 o 
   8  10   0       24.20       14.99     13.07 o 
   1  11   0      337.74      333.00     11.24 o 
   2  11   0       25.87       22.35      5.24 o 
   3  11   0      182.67      153.75     10.21 o 
   4  11   0       10.85       25.76      6.83 o 
   5  11   0      784.01      762.11     28.60 o 
   6  11   0       30.02       39.97     14.95 o 
   7  11   0      590.54      602.21     24.69 o 
   8  11   0      357.50      359.30     26.22 o 
   0  12   0     3247.00     3226.80     87.90 o 
   1  12   0     2219.09     2217.81     49.10 o 
   2  12   0      531.28      457.73     15.11 o 
   3  12   0      429.97      463.64     15.99 o 
   4  12   0      421.75      415.02     16.52 o 
   5  12   0     1238.99     1138.95     30.43 o 
   6  12   0        7.72        2.00      9.08 o 
   7  12   0      424.76      448.60     36.80 o 
   1  13   0     2715.83     2752.82     41.13 o 
   2  13   0      165.82      169.39     11.07 o 
   3  13   0      477.72      514.74     16.91 o 
   4  13   0     2178.68     2182.05     43.51 o 
   5  13   0      910.29      898.06     28.64 o 
   6  13   0       14.35        7.62     10.08 o 
   7  13   0      153.41      153.47     24.22 o 
   0  14   0     3670.61     3642.30     65.17 o 
   1  14   0       76.24       87.56      9.08 o 
   2  14   0      271.81      263.80     16.82 o 
   3  14   0     1743.50     1723.27     32.32 o 
   4  14   0       20.11       27.10     10.29 o 
   5  14   0      494.13      488.17     23.85 o 
   6  14   0      520.98      525.70     30.43 o 
   1  15   0     7480.26     7351.64     89.42 o 
   2  15   0       24.87       19.69      8.03 o 
   3  15   0      548.04      556.49     23.67 o 
   4  15   0     1038.16     1060.03     30.66 o 
   5  15   0      317.56      326.79     22.11 o 
   6  15   0       96.73       96.51     17.41 o 
   0  16   0     2553.29     2423.24     65.36 o 
   1  16   0      400.73      404.36     20.07 o 
   2  16   0      232.04      227.05     14.24 o 
   3  16   0      104.93      121.94     12.09 o 
   4  16   0      539.18      512.49     29.39 o 
   5  16   0       92.44       86.42     16.76 o 
   1  17   0     1701.91     1799.02     46.43 o 
   2  17   0      323.26      331.61     19.53 o 
   3  17   0       21.46       31.00     11.25 o 
   4  17   0       11.30        1.93     10.18 o 
   0  18   0      865.34      789.90     38.45 o 
   1  18   0      663.90      681.02     27.14 o 
   2  18   0      244.55      248.71     18.31 o 
   3  18   0        4.07       -0.27     11.94 o 
   1   0   1     9055.06     9179.23     89.91 o 
   2   0   1     2994.95     3088.46     30.93 o 
   3   0   1      113.15      123.18      5.14 o 
   4   0   1    15671.12    15926.19    147.03 o 
   5   0   1     1540.84     1306.45     19.79 o 
   6   0   1     7008.64     6693.11     70.13 o 
   7   0   1       68.29       68.48      7.11 o 
   8   0   1     1009.27      974.71     22.86 o 
   9   0   1       19.20       15.59      8.83 o 
  10   0   1      235.94      260.84     18.32 o 
 -10   1   1      394.77      444.73     26.81 o 
  -9   1   1      107.15      122.95     12.98 o 
  -8   1   1       34.94       36.89      7.99 o 
  -7   1   1      304.20      306.54     11.98 o 
  -6   1   1     3836.36     3669.45     43.17 o 
  -5   1   1     5295.66     5270.94     55.59 o 
  -4   1   1     1467.81     1567.95     20.62 o 
  -3   1   1     2744.10     2783.91     29.93 o 
  -2   1   1      904.26      962.25     12.08 o 
  -1   1   1      109.22      113.32      2.86 o 
   0   1   1      186.89      182.68     10.41 o 
   1   1   1      157.70      165.49      4.98 o 
   2   1   1     1035.34     1078.35     13.39 o 
   3   1   1     2581.04     2563.35     28.08 o 
   4   1   1     1236.81     1336.53     18.56 o 
   5   1   1     5368.61     5297.98     55.92 o 
   6   1   1     3803.47     3648.41     43.08 o 
   7   1   1      317.36      333.37     12.78 o 
   8   1   1       56.17       57.81      7.81 o 
   9   1   1       62.00       61.19     11.01 o 
  10   1   1      399.67      483.51     38.86 o 
 -10   2   1      412.65      432.60     33.45 o 
  -9   2   1      303.24      341.15     18.92 o 
  -8   2   1      648.47      659.11     19.36 o 
  -7   2   1     2524.28     2551.80     34.64 o 
  -6   2   1     4549.96     4529.38     50.86 o 
  -5   2   1     6541.83     6650.96     67.77 o 
  -4   2   1     2820.71     2847.05     32.18 o 
  -3   2   1     3378.82     3420.22     35.53 o 
  -2   2   1     6197.88     6329.30     59.50 o 
  -1   2   1     5546.19     5841.51     53.62 o 
   0   2   1        0.08        2.38      3.03 o 
   1   2   1     5634.92     5921.41     54.63 o 
   2   2   1     6552.90     6652.91     68.11 o 
   3   2   1     3125.46     3153.14     33.46 o 
   4   2   1     3084.39     3131.90     35.00 o 
   5   2   1     6089.83     6105.09     63.13 o 
   6   2   1     4685.43     4714.19     52.75 o 
   7   2   1     2214.13     2207.46     31.65 o 
   8   2   1      781.80      813.55     21.17 o 
   9   2   1      274.85      307.37     18.25 o 
  10   2   1      430.76      459.31     27.69 o 
  -9   3   1     1320.68     1309.70     33.00 o 
  -8   3   1       84.57       64.74      9.12 o 
  -7   3   1     2558.67     2406.22     37.33 o 
  -6   3   1     2403.61     2340.36     31.04 o 
  -5   3   1     2671.82     2698.15     32.61 o 
  -4   3   1     1964.24     2036.09     24.95 o 
  -3   3   1      900.76      975.27     13.68 o 
  -2   3   1     3294.76     3448.91     49.64 o 
  -1   3   1     4274.66     4433.61     52.94 o 
   0   3   1     3379.32     3665.22     35.11 o 
   1   3   1     4055.21     4222.96     37.23 o 
   2   3   1     3525.50     3606.75     36.28 o 
   3   3   1     1070.62     1151.67     17.12 o 
   4   3   1     2274.96     2350.42     28.13 o 
   5   3   1     2862.13     2887.38     34.66 o 
   6   3   1     2417.84     2326.44     31.22 o 
   7   3   1     2789.50     2754.54     36.86 o 
   8   3   1       84.14       69.38      9.12 o 
   9   3   1     1358.06     1364.41     39.85 o 
  -9   4   1      386.57      381.91     20.34 o 
  -8   4   1       60.13       63.69     10.49 o 
  -7   4   1      414.72      427.44     18.32 o 
  -6   4   1     1589.46     1552.50     23.68 o 
  -5   4   1     1011.73      934.13     16.14 o 
  -4   4   1      124.14      118.49      5.88 o 
  -3   4   1     5000.37     5209.79     52.11 o 
  -2   4   1     1581.42     1745.52     20.02 o 
  -1   4   1     8304.23     8560.85     87.10 o 
   0   4   1      311.52      310.89      6.34 o 
   1   4   1     8009.25     8305.50     76.94 o 
   2   4   1     1438.50     1610.31     19.23 o 
   3   4   1     4685.61     4857.26     49.21 o 
   4   4   1      132.37      126.59      6.26 o 
   5   4   1     1080.82      998.44     17.18 o 
   6   4   1     1725.36     1632.63     24.81 o 
   7   4   1      456.48      471.60     13.99 o 
   8   4   1       74.15       84.42      9.65 o 
   9   4   1      305.23      303.72     22.46 o 
  -9   5   1      423.10      472.59     27.00 o 
  -8   5   1       48.77       50.10     11.52 o 
  -7   5   1     3151.56     3060.41     51.29 o 
  -6   5   1     1570.69     1601.17     24.37 o 
  -5   5   1     5048.05     4932.99     53.13 o 
  -4   5   1      345.33      369.24      9.48 o 
  -3   5   1     1529.69     1718.36     21.48 o 
  -2   5   1     3387.29     3585.47     41.79 o 
  -1   5   1      858.55      793.24     11.75 o 
   0   5   1     1562.80     1531.98     18.66 o 
   1   5   1      878.35      760.98     22.32 o 
   2   5   1     3321.36     3563.85     37.01 o 
   3   5   1     1872.87     2073.45     25.09 o 
   4   5   1      294.09      314.47     10.02 o 
   5   5   1     4809.41     4718.27     56.37 o 
   6   5   1     1777.05     1801.41     26.69 o 
   7   5   1     3018.41     2906.03     43.16 o 
   8   5   1       80.83       89.84     11.28 o 
   9   5   1      363.73      391.70     24.77 o 
  -9   6   1      220.31      255.36     21.90 o 
  -8   6   1      242.53      269.30     17.17 o 
  -7   6   1     1722.25     1733.79     37.72 o 
  -6   6   1     2378.18     2388.23     42.04 o 
  -5   6   1     7681.61     7790.92     78.86 o 
  -4   6   1      762.23      679.55     13.02 o 
  -3   6   1      917.78      900.88     15.98 o 
  -2   6   1     1330.48     1270.36     19.39 o 
  -1   6   1       31.42       33.41      4.23 o 
   0   6   1     1033.70     1163.59     15.73 o 
   1   6   1       22.37       18.60      3.04 o 
   2   6   1     1302.63     1305.76     15.96 o 
   3   6   1     1067.04     1055.34     16.13 o 
   4   6   1      555.52      473.40     11.20 o 
   5   6   1     8128.26     8170.96     82.75 o 
   6   6   1     2279.05     2327.38     32.01 o 
   7   6   1     1984.83     1999.75     47.03 o 
   8   6   1      237.16      217.53     15.66 o 
   9   6   1      301.89      312.40     21.63 o 
  -9   7   1      262.57      256.44     22.59 o 
  -8   7   1        3.85        8.37      8.77 o 
  -7   7   1     1221.06     1259.28     42.64 o 
  -6   7   1     1564.52     1592.17     41.19 o 
  -5   7   1     4249.73     4252.44     47.93 o 
  -4   7   1       13.34       12.16      4.21 o 
  -3   7   1     4406.35     4462.20     52.89 o 
  -2   7   1     6528.96     6823.63     74.52 o 
  -1   7   1     7867.68     8184.72     79.00 o 
   0   7   1     4938.59     5115.02     51.79 o 
   1   7   1     7638.42     7867.13     76.03 o 
   2   7   1     6225.02     6460.42     70.59 o 
   3   7   1     4223.51     4302.12     46.15 o 
   4   7   1       57.45       67.13      5.83 o 
   5   7   1     4181.69     4093.73     59.85 o 
   6   7   1     1603.98     1623.14     31.56 o 
   7   7   1     1288.16     1238.73     30.68 o 
   8   7   1       18.15       20.64     10.74 o 
   9   7   1      175.11      194.30     16.95 o 
  -9   8   1      631.87      638.59     32.66 o 
  -8   8   1      478.79      445.50     26.74 o 
  -7   8   1      551.21      572.53     24.29 o 
  -6   8   1     4533.28     4598.69     69.12 o 
  -5   8   1     3226.77     3207.76     66.96 o 
  -4   8   1     2143.11     2110.29     34.49 o 
  -3   8   1      430.34      437.64     13.31 o 
  -2   8   1     4918.57     5064.97     53.12 o 
  -1   8   1      581.72      569.99     11.67 o 
   0   8   1      831.04      857.95     15.75 o 
   1   8   1      619.01      595.46     11.74 o 
   2   8   1     4855.77     5008.75     57.63 o 
   3   8   1      494.40      500.27     10.32 o 
   4   8   1     2189.48     2136.15     28.31 o 
   5   8   1     3335.66     3295.89     44.11 o 
   6   8   1     4640.31     4719.39     70.65 o 
   7   8   1      442.46      428.73     20.23 o 
   8   8   1      447.67      470.09     24.97 o 
   9   8   1      676.52      735.96     33.24 o 
  -8   9   1      490.03      466.70     27.92 o 
  -7   9   1     1701.35     1578.23     36.38 o 
  -6   9   1     2670.22     2725.38     48.51 o 
  -5   9   1     1136.50     1119.89     27.72 o 
  -4   9   1      650.92      620.00     25.77 o 
  -3   9   1      695.98      758.43     15.01 o 
  -2   9   1      116.73      107.97      6.68 o 
  -1   9   1     1294.79     1261.11     19.21 o 
   0   9   1       33.11       31.59      4.47 o 
   1   9   1     1213.74     1169.62     18.16 o 
   2   9   1       63.07       63.23      5.37 o 
   3   9   1      757.97      814.37     14.94 o 
   4   9   1      579.56      564.51     13.90 o 
   5   9   1     1210.40     1186.50     24.32 o 
   6   9   1     2537.66     2596.09     47.43 o 
   7   9   1     1984.38     1917.91     40.95 o 
   8   9   1      399.05      386.62     21.65 o 
  -8  10   1      234.87      248.33     22.19 o 
  -7  10   1      884.97      975.12     34.98 o 
  -6  10   1     2596.11     2637.11     48.37 o 
  -5  10   1     1194.07     1167.05     29.18 o 
  -4  10   1      856.38      815.99     22.85 o 
  -3  10   1      792.79      779.81     15.80 o 
  -2  10   1     1214.13     1179.94     19.52 o 
  -1  10   1     1595.30     1527.50     22.58 o 
   0  10   1      253.72      268.77     14.74 o 
   1  10   1     1786.27     1689.49     23.96 o 
   2  10   1     1251.18     1220.78     19.59 o 
   3  10   1      661.81      614.82     22.05 o 
   4  10   1      841.48      810.17     19.08 o 
   5  10   1     1050.95     1024.46     23.18 o 
   6  10   1     2726.24     2701.77     58.38 o 
   7  10   1      708.74      736.21     25.45 o 
   8  10   1      260.69      255.83     22.44 o 
  -8  11   1      163.33      221.25     30.58 o 
  -7  11   1      248.96      227.71     20.80 o 
  -6  11   1     1242.53     1222.19     37.73 o 
  -5  11   1      145.35      172.65     12.24 o 
  -4  11   1       50.16       48.22      7.53 o 
  -3  11   1        8.59       11.55      6.12 o 
  -2  11   1     1063.74     1063.18     19.15 o 
  -1  11   1       70.18       69.02      6.78 o 
   0  11   1       15.08        9.60      4.27 o 
   1  11   1       70.87       70.82      6.54 o 
   2  11   1      917.19      917.57     19.89 o 
   3  11   1       36.46       51.64      8.84 o 
   4  11   1       95.38       93.27      8.81 o 
   5  11   1      152.08      140.83     12.98 o 
   6  11   1     1251.85     1225.05     37.70 o 
   7  11   1      335.42      337.33     20.35 o 
   8  11   1      204.57      267.67     23.76 o 
  -7  12   1      100.51       93.22     16.44 o 
  -6  12   1      505.60      508.63     26.69 o 
  -5  12   1      169.86      167.76     14.57 o 
  -4  12   1      387.62      356.43     22.31 o 
  -3  12   1     1102.77     1083.13     23.31 o 
  -2  12   1     1377.49     1352.93     25.89 o 
  -1  12   1     9036.74     8890.55     90.65 o 
   0  12   1      697.38      702.09     17.60 o 
   1  12   1     8821.11     8791.17     89.67 o 
   2  12   1     1514.74     1454.90     26.85 o 
   3  12   1      895.16      855.36     24.85 o 
   4  12   1      399.99      376.20     15.49 o 
   5  12   1      194.63      205.66     17.94 o 
   6  12   1      653.29      668.45     33.95 o 
   7  12   1      126.82      133.88     14.94 o 
  -7  13   1      610.44      649.14     33.42 o 
  -6  13   1     1440.18     1534.73     38.43 o 
  -5  13   1     2047.89     1971.27     42.47 o 
  -4  13   1      591.02      574.68     18.85 o 
  -3  13   1      520.68      496.75     16.89 o 
  -2  13   1     1150.63     1125.28     24.07 o 
  -1  13   1      453.03      461.51     14.07 o 
   0  13   1      836.99      839.92     19.97 o 
   1  13   1      454.34      460.87     15.57 o 
   2  13   1     1339.19     1351.62     26.57 o 
   3  13   1      422.11      370.62     15.29 o 
   4  13   1      725.67      742.64     24.38 o 
   5  13   1     1896.11     1891.44     41.27 o 
   6  13   1     1525.15     1621.65     46.51 o 
   7  13   1      628.94      658.35     42.99 o 
  -6  14   1     1054.62     1073.83     32.75 o 
  -5  14   1     1081.19     1070.29     42.75 o 
  -4  14   1      764.63      797.62     22.31 o 
  -3  14   1      208.20      206.51     13.05 o 
  -2  14   1      259.72      274.20     14.19 o 
  -1  14   1      791.64      803.04     23.58 o 
   0  14   1      133.78      148.64     10.86 o 
   1  14   1      866.22      883.95     21.68 o 
   2  14   1      271.71      274.63     14.17 o 
   3  14   1      187.22      202.66     12.81 o 
   4  14   1      591.05      616.63     23.74 o 
   5  14   1     1181.82     1174.36     34.82 o 
   6  14   1     1062.20     1047.53     38.27 o 
  -6  15   1      485.64      474.94     30.18 o 
  -5  15   1     1303.90     1340.33     36.06 o 
  -4  15   1      106.48      104.10     13.51 o 
  -3  15   1     1575.91     1573.83     31.96 o 
  -2  15   1     1208.39     1243.96     27.22 o 
  -1  15   1      731.62      756.61     24.15 o 
   0  15   1      618.91      622.33     21.85 o 
   1  15   1      726.73      709.49     20.58 o 
   2  15   1     1161.02     1216.38     27.15 o 
   3  15   1     1623.66     1597.61     31.94 o 
   4  15   1       77.28       74.21     12.34 o 
   5  15   1     1259.57     1343.88     42.59 o 
   6  15   1      466.93      423.68     31.08 o 
  -5  16   1      494.69      478.53     25.26 o 
  -4  16   1      704.72      664.81     26.09 o 
  -3  16   1       36.18       42.87      9.55 o 
  -2  16   1      672.47      678.00     21.41 o 
  -1  16   1      663.71      609.19     24.32 o 
   0  16   1      511.07      535.73     21.61 o 
   1  16   1      776.63      755.82     24.53 o 
   2  16   1      583.17      581.34     20.26 o 
   3  16   1       12.14       -0.94      8.99 o 
   4  16   1      596.18      605.47     25.84 o 
   5  16   1      503.04      454.93     31.18 o 
  -4  17   1      150.41      139.77     15.98 o 
  -3  17   1      230.50      225.27     17.92 o 
  -2  17   1      968.12      933.66     28.51 o 
  -1  17   1       82.54       98.20     13.00 o 
   0  17   1      119.16      125.19     13.90 o 
   1  17   1       95.66       83.71     12.21 o 
   2  17   1     1023.73     1008.81     29.71 o 
   3  17   1      317.26      315.26     20.52 o 
   4  17   1      121.78      128.76     18.12 o 
  -3  18   1      149.20      141.34     20.99 o 
  -2  18   1      848.41      855.33     28.72 o 
  -1  18   1      319.25      316.25     20.05 o 
   0  18   1      267.42      257.65     24.40 o 
   1  18   1      353.59      339.97     22.73 o 
   2  18   1      934.21     1013.89     37.02 o 
   3  18   1      150.58      162.70     24.06 o 
   0  19   1       97.47      104.69     14.25 o 
   0   0   2      484.28      511.97     35.45 o 
   1   0   2    17366.20    17521.01    268.64 o 
   2   0   2      111.42      108.61      8.71 o 
   3   0   2    20211.29    20553.42    185.44 o 
   4   0   2      542.47      600.06     14.29 o 
   5   0   2     5273.13     5503.14     57.76 o 
   6   0   2      458.22      493.22     13.15 o 
   7   0   2     1245.18     1208.58     21.70 o 
   8   0   2        5.86        4.90      6.62 o 
   9   0   2        5.19        6.62     10.29 o 
  10   0   2        0.49       -2.48      9.51 o 
 -10   1   2      537.41      644.97     39.57 o 
  -9   1   2      686.89      663.55     23.81 o 
  -8   1   2      431.60      437.79     16.36 o 
  -7   1   2       58.79       68.37      7.19 o 
  -6   1   2     1583.54     1648.78     24.61 o 
  -5   1   2     1261.86     1228.93     20.04 o 
  -4   1   2     1865.78     1876.17     23.46 o 
  -3   1   2      504.42      508.04      9.19 o 
  -2   1   2     3314.22     3522.88     37.94 o 
  -1   1   2     4158.92     4104.22     38.47 o 
   0   1   2    28722.82    28056.17    380.58 o 
   1   1   2     4297.96     4322.35     43.99 o 
   2   1   2     2925.28     3112.38     31.42 o 
   3   1   2      585.80      607.44     10.36 o 
   4   1   2     1737.33     1727.98     22.26 o 
   5   1   2     1263.12     1176.94     18.71 o 
   6   1   2     1628.83     1653.36     24.71 o 
   7   1   2       47.31       68.97      7.33 o 
   8   1   2      416.45      448.82     16.79 o 
   9   1   2      710.34      718.29     24.42 o 
  10   1   2      538.55      623.58     29.82 o 
 -10   2   2      455.64      475.31     35.11 o 
  -9   2   2      344.44      358.17     19.47 o 
  -8   2   2      283.45      251.25     13.62 o 
  -7   2   2      508.80      476.57     18.15 o 
  -6   2   2      257.31      263.79     10.22 o 
  -5   2   2     1843.38     1872.87     24.93 o 
  -4   2   2      823.30      886.20     14.09 o 
  -3   2   2     1818.60     1753.83     22.59 o 
  -2   2   2     8275.69     8549.52     73.13 o 
  -1   2   2     5898.67     6040.67     69.44 o 
   0   2   2     1208.63     1237.62     15.76 o 
   1   2   2     6421.90     6605.46     55.96 o 
   2   2   2     8443.99     8641.47     87.35 o 
   3   2   2     1670.32     1595.56     19.72 o 
   4   2   2      883.13      966.85     15.33 o 
   5   2   2     1825.32     1833.54     25.02 o 
   6   2   2      273.26      287.62     15.34 o 
   7   2   2      485.47      460.41     16.09 o 
   8   2   2      295.70      301.32     15.29 o 
   9   2   2      245.39      281.94     17.84 o 
  10   2   2      522.10      527.33     42.80 o 
  -9   3   2       28.99       27.24     10.17 o 
  -8   3   2        2.28       -0.32      6.96 o 
  -7   3   2     1158.90     1088.88     22.98 o 
  -6   3   2      165.51      174.15      8.78 o 
  -5   3   2      497.71      527.07     11.78 o 
  -4   3   2     6372.62     6220.10     64.14 o 
  -3   3   2     1566.24     1593.27     21.05 o 
  -2   3   2     2948.70     3077.23     31.36 o 
  -1   3   2     7187.07     7450.06     85.42 o 
   0   3   2      398.98      410.01      6.63 o 
   1   3   2     7091.24     7543.87     69.89 o 
   2   3   2     3562.84     3652.16     36.81 o 
   3   3   2     1549.17     1589.10     25.88 o 
   4   3   2     6480.34     6406.39     64.33 o 
   5   3   2      509.61      530.84     12.17 o 
   6   3   2      185.11      185.02     10.97 o 
   7   3   2     1177.36     1181.50     21.78 o 
   8   3   2        8.97        6.95      7.04 o 
   9   3   2       46.72       28.67     10.03 o 
  -9   4   2      180.92      184.45     18.01 o 
  -8   4   2      332.58      297.33     17.38 o 
  -7   4   2      106.66      109.19      9.56 o 
  -6   4   2      552.84      531.62     13.02 o 
  -5   4   2     1134.96     1138.71     18.02 o 
  -4   4   2      803.00      765.97     14.22 o 
  -3   4   2      168.21      196.04      6.24 o 
  -2   4   2     2118.64     2260.67     24.54 o 
  -1   4   2      290.85      326.60      8.42 o 
   0   4   2    10266.31    10728.62     97.94 o 
   1   4   2      346.99      385.61      6.23 o 
   2   4   2     1943.58     2078.01     23.60 o 
   3   4   2      128.07      152.15      6.07 o 
   4   4   2      744.24      720.85     13.36 o 
   5   4   2     1053.20     1025.77     18.98 o 
   6   4   2      605.15      582.88     14.29 o 
   7   4   2      105.45       92.09      8.09 o 
   8   4   2      379.72      368.19     22.56 o 
   9   4   2      216.51      233.40     19.86 o 
  -9   5   2      233.06      232.73     27.65 o 
  -8   5   2      111.41      106.26     12.07 o 
  -7   5   2     1576.08     1565.78     52.67 o 
  -6   5   2      511.15      481.83     17.78 o 
  -5   5   2      658.61      626.38     14.84 o 
  -4   5   2     5749.12     5683.15     63.24 o 
  -3   5   2     5319.34     5366.06     53.99 o 
  -2   5   2     3501.82     3737.28     49.34 o 
  -1   5   2     1344.26     1289.28     20.75 o 
   0   5   2     6203.12     6023.60     57.81 o 
   1   5   2     1247.61     1250.06     15.76 o 
   2   5   2     4260.79     4514.79     41.63 o 
   3   5   2     5362.56     5399.46     54.79 o 
   4   5   2     5513.27     5279.02     60.25 o 
   5   5   2      706.15      676.19     14.27 o 
   6   5   2      511.49      507.26     13.70 o 
   7   5   2     1657.73     1681.00     27.22 o 
   8   5   2       74.08       58.43     10.65 o 
   9   5   2      196.51      169.34     18.25 o 
  -9   6   2      289.84      306.50     23.48 o 
  -8   6   2      108.61      122.02     13.07 o 
  -7   6   2     1796.61     1823.91     37.32 o 
  -6   6   2      197.06      221.95     13.72 o 
  -5   6   2      321.83      333.70     10.35 o 
  -4   6   2     2085.87     2052.53     26.10 o 
  -3   6   2     1037.25     1010.99     21.07 o 
  -2   6   2     3108.57     3280.76     39.52 o 
  -1   6   2    14417.84    15282.22    154.53 o 
   0   6   2       12.15        9.50      2.81 o 
   1   6   2    15210.11    16083.70    179.84 o 
   2   6   2     3149.46     3308.98     32.54 o 
   3   6   2     1268.51     1255.24     18.22 o 
   4   6   2     1921.23     1900.85     25.37 o 
   5   6   2      394.41      386.83     17.48 o 
   6   6   2      171.74      170.74      9.38 o 
   7   6   2     1771.99     1815.70     32.28 o 
   8   6   2       93.53      119.69     13.17 o 
   9   6   2      391.02      441.81     25.60 o 
  -9   7   2      242.40      254.14     22.32 o 
  -8   7   2      557.24      546.81     27.70 o 
  -7   7   2       77.97       86.75     15.12 o 
  -6   7   2      791.22      763.08     22.28 o 
  -5   7   2     1022.29     1023.15     27.93 o 
  -4   7   2     1483.69     1482.66     21.17 o 
  -3   7   2     2753.43     2790.93     36.80 o 
  -2   7   2     4805.98     4867.48     61.64 o 
  -1   7   2        7.27        4.16      2.36 o 
   0   7   2    23640.51    23856.13    215.76 o 
   1   7   2        0.98       10.37      3.21 o 
   2   7   2     4876.14     4995.55     47.23 o 
   3   7   2     2782.85     2798.17     29.94 o 
   4   7   2     1468.21     1424.93     21.38 o 
   5   7   2      907.53      916.79     19.28 o 
   6   7   2      832.36      793.32     17.25 o 
   7   7   2       84.14       84.27     11.35 o 
   8   7   2      639.23      598.66     23.20 o 
   9   7   2      256.54      269.06     18.70 o 
  -9   8   2      178.44      192.34     30.42 o 
  -8   8   2       43.99       39.54     12.86 o 
  -7   8   2      158.14      171.87     14.13 o 
  -6   8   2       32.15       26.51      8.39 o 
  -5   8   2     2509.48     2597.67     45.13 o 
  -4   8   2      345.34      361.92     22.58 o 
  -3   8   2     2578.79     2424.82     43.14 o 
  -2   8   2     2597.93     2556.35     32.16 o 
  -1   8   2    10113.78     9701.09    103.16 o 
   0   8   2      944.99      859.92     14.51 o 
   1   8   2    10355.13     9897.44     94.76 o 
   2   8   2     2722.52     2613.12     30.56 o 
   3   8   2     2493.78     2403.56     27.01 o 
   4   8   2      389.37      405.48     14.50 o 
   5   8   2     2501.76     2570.65     37.21 o 
   6   8   2       49.14       40.50      7.77 o 
   7   8   2      176.06      186.45     15.11 o 
   8   8   2       68.97       43.77     10.71 o 
   9   8   2      263.56      306.63     20.40 o 
  -8   9   2      104.08      129.02     17.41 o 
  -7   9   2      286.06      297.40     21.78 o 
  -6   9   2      485.52      502.29     20.44 o 
  -5   9   2     1026.80      997.10     26.18 o 
  -4   9   2      568.26      552.93     24.00 o 
  -3   9   2       30.27       31.50      5.77 o 
  -2   9   2      239.02      287.56     10.69 o 
  -1   9   2      354.70      342.14      9.97 o 
   0   9   2     5295.79     5487.16     57.11 o 
   1   9   2      396.16      414.06     10.46 o 
   2   9   2      298.80      342.74     10.75 o 
   3   9   2       40.93       47.31      6.16 o 
   4   9   2      552.91      501.80     15.58 o 
   5   9   2      930.63      904.41     21.09 o 
   6   9   2      489.32      477.79     20.21 o 
   7   9   2      296.80      338.44     19.36 o 
   8   9   2      102.34       99.62     13.32 o 
  -8  10   2     1841.23     1956.61     52.55 o 
  -7  10   2      266.66      232.57     20.50 o 
  -6  10   2      544.39      567.90     21.12 o 
  -5  10   2     1006.98     1057.33     27.68 o 
  -4  10   2      184.17      189.67     13.28 o 
  -3  10   2     2556.63     2476.36     32.64 o 
  -2  10   2     1298.84     1243.28     20.44 o 
  -1  10   2     6993.16     6814.64     70.18 o 
   0  10   2      526.15      533.38     12.51 o 
   1  10   2     7242.54     7103.84     72.41 o 
   2  10   2     1374.67     1334.11     22.75 o 
   3  10   2     2567.56     2466.15     36.17 o 
   4  10   2      193.80      183.96     10.58 o 
   5  10   2      964.60     1020.63     28.52 o 
   6  10   2      615.27      662.71     27.21 o 
   7  10   2      288.92      276.02     18.05 o 
   8  10   2     1911.18     2023.98     45.34 o 
  -8  11   2      518.11      477.50     30.10 o 
  -7  11   2      293.90      270.40     27.13 o 
  -6  11   2       42.40       54.41     10.45 o 
  -5  11   2      186.56      138.75     13.35 o 
  -4  11   2      407.39      402.83     18.84 o 
  -3  11   2       25.20       21.63      5.58 o 
  -2  11   2       28.53       46.99      6.17 o 
  -1  11   2      537.95      520.23     14.11 o 
   0  11   2     4817.55     4679.74     52.06 o 
   1  11   2      610.60      596.30     13.75 o 
   2  11   2       86.95      121.56      8.93 o 
   3  11   2        7.65        8.89      5.87 o 
   4  11   2      402.90      386.09     17.75 o 
   5  11   2      233.86      204.37     14.82 o 
   6  11   2       40.43       33.86     12.06 o 
   7  11   2      358.43      345.53     20.41 o 
   8  11   2      606.13      565.31     36.25 o 
  -7  12   2      112.73       87.70     16.12 o 
  -6  12   2      188.37      185.23     16.19 o 
  -5  12   2     1806.53     1799.64     49.26 o 
  -4  12   2      569.31      585.64     18.17 o 
  -3  12   2       24.32       16.99      6.53 o 
  -2  12   2       20.74       22.85      6.01 o 
  -1  12   2       94.87      112.56     13.67 o 
   0  12   2       13.42        8.97      5.50 o 
   1  12   2       15.86       16.97      7.04 o 
   2  12   2        4.31       -1.29      6.01 o 
   3  12   2       58.63       53.84      7.66 o 
   4  12   2      617.60      617.92     21.50 o 
   5  12   2     1838.07     1787.25     38.62 o 
   6  12   2      260.40      262.29     21.25 o 
   7  12   2      120.49      117.94     14.55 o 
  -7  13   2      540.42      514.80     30.84 o 
  -6  13   2      113.38      131.37     15.14 o 
  -5  13   2      168.20      173.34     26.16 o 
  -4  13   2     2064.66     2097.92     36.76 o 
  -3  13   2     1209.22     1219.69     28.30 o 
  -2  13   2      772.57      794.31     20.16 o 
  -1  13   2      193.43      181.29     11.13 o 
   0  13   2     2655.83     2556.91     34.84 o 
   1  13   2      248.40      223.51     12.23 o 
   2  13   2      770.05      756.81     19.52 o 
   3  13   2     1203.08     1111.53     54.21 o 
   4  13   2     2218.99     2200.47     43.65 o 
   5  13   2      155.39      161.28     17.43 o 
   6  13   2      111.60      119.91     17.75 o 
   7  13   2      625.61      654.15     27.51 o 
  -6  14   2      328.57      316.18     23.20 o 
  -5  14   2      581.49      526.07     27.76 o 
  -4  14   2     2146.11     2148.46     63.81 o 
  -3  14   2      163.42      173.52     12.46 o 
  -2  14   2      361.36      327.52     15.27 o 
  -1  14   2     1911.86     1898.16     47.92 o 
   0  14   2      350.07      337.69     24.67 o 
   1  14   2     1957.64     1944.96     33.73 o 
   2  14   2      426.40      413.53     26.62 o 
   3  14   2      255.34      266.54     16.77 o 
   4  14   2     1949.53     1980.49     42.04 o 
   5  14   2      654.24      618.66     40.29 o 
   6  14   2      262.47      223.90     21.63 o 
  -6  15   2      204.71      229.82     19.31 o 
  -5  15   2       37.17       40.80     11.76 o 
  -4  15   2     1582.42     1564.43     50.73 o 
  -3  15   2      888.76      918.29     23.93 o 
  -2  15   2     2145.49     2063.98     36.67 o 
  -1  15   2      882.38      918.32     26.33 o 
   0  15   2     5112.53     5160.68     76.56 o 
   1  15   2      935.29      942.46     23.66 o 
   2  15   2     2282.79     2182.60     38.03 o 
   3  15   2      936.81      960.11     28.62 o 
   4  15   2     1553.53     1505.16     43.26 o 
   5  15   2       30.94       14.86     12.83 o 
   6  15   2      232.58      300.56     24.80 o 
  -5  16   2      118.24      120.56     15.41 o 
  -4  16   2       77.31       82.74     13.39 o 
  -3  16   2      427.24      387.70     18.34 o 
  -2  16   2      476.21      489.18     22.34 o 
  -1  16   2     1976.12     1897.30     40.26 o 
   0  16   2       28.74       26.46      9.65 o 
   1  16   2     2052.74     1965.93     45.77 o 
   2  16   2      564.47      576.21     19.57 o 
   3  16   2      430.33      369.96     21.07 o 
   4  16   2       51.41       46.65     17.69 o 
   5  16   2      109.89       84.83     16.26 o 
  -4  17   2      405.03      382.47     22.90 o 
  -3  17   2      155.39      187.28     16.16 o 
  -2  17   2      131.97      136.41     14.40 o 
  -1  17   2      173.24      189.61     15.72 o 
   0  17   2      658.04      658.86     23.84 o 
   1  17   2      214.17      228.89     16.67 o 
   2  17   2      130.75      131.10     14.40 o 
   3  17   2      161.97      151.65     18.28 o 
   4  17   2      360.95      317.12     25.07 o 
  -3  18   2      671.02      682.91     32.79 o 
  -2  18   2      182.51      205.92     17.15 o 
  -1  18   2      770.13      733.15     26.79 o 
   0  18   2        0.72        3.16      9.84 o 
   1  18   2      844.22      851.30     28.15 o 
   2  18   2      232.38      252.87     26.39 o 
   3  18   2      594.50      603.97     32.57 o 
   0  19   2       13.44       24.83     11.41 o 
   1   0   3     2238.50     2257.44     24.71 o 
   2   0   3    14071.52    13861.22    138.76 o 
   3   0   3     6323.56     6282.35     66.50 o 
   4   0   3      159.08      148.83      8.39 o 
   5   0   3     9300.72     9114.68     89.51 o 
   6   0   3     3100.47     3059.42     37.77 o 
   7   0   3     2782.70     2718.41     36.29 o 
   8   0   3        2.49       -3.43      6.40 o 
   9   0   3      676.59      688.65     38.09 o 
  10   0   3      477.60      503.19     34.58 o 
 -10   1   3       22.60       19.80     15.37 o 
  -9   1   3      146.32      127.95     11.93 o 
  -8   1   3      528.02      546.58     17.59 o 
  -7   1   3       32.35       33.69      7.57 o 
  -6   1   3     2125.09     2108.81     28.87 o 
  -5   1   3       28.39       22.81      5.17 o 
  -4   1   3     7590.85     7429.89    168.16 o 
  -3   1   3      705.61      644.73     15.91 o 
  -2   1   3    16158.30    16833.63    151.46 o 
  -1   1   3    18280.39    18264.01    163.83 o 
   0   1   3      847.40      834.82     11.80 o 
   1   1   3    17935.98    17961.83    197.58 o 
   2   1   3    17090.82    17571.29    157.92 o 
   3   1   3      761.72      728.55     11.68 o 
   4   1   3     7607.76     7670.73     75.09 o 
   5   1   3       17.86       12.38      4.20 o 
   6   1   3     2101.65     2005.27     28.19 o 
   7   1   3       34.41       39.37      6.48 o 
   8   1   3      577.97      565.52     17.98 o 
   9   1   3      166.02      160.51     15.33 o 
  10   1   3       24.48       15.88     10.49 o 
 -10   2   3      244.13      258.25     28.53 o 
  -9   2   3      883.60      900.02     27.11 o 
  -8   2   3      890.93      909.35     39.46 o 
  -7   2   3     3303.54     3235.46     45.72 o 
  -6   2   3     5707.31     5722.72     61.30 o 
  -5   2   3     4483.63     4524.94     48.73 o 
  -4   2   3     4214.45     4096.85     49.59 o 
  -3   2   3     3620.13     3697.35     37.78 o 
  -2   2   3      215.25      217.60      6.08 o 
  -1   2   3     2254.02     2263.36     25.20 o 
   0   2   3      376.04      344.85      6.04 o 
   1   2   3     2431.33     2495.71     22.81 o 
   2   2   3      186.17      176.48      6.32 o 
   3   2   3     3390.50     3379.78     35.81 o 
   4   2   3     3993.52     3848.65     41.63 o 
   5   2   3     4496.02     4502.74     49.26 o 
   6   2   3     5508.47     5482.54     59.89 o 
   7   2   3     3318.18     3262.38     41.67 o 
   8   2   3      811.94      825.26     21.54 o 
   9   2   3      846.54      814.88     26.05 o 
  10   2   3      230.07      264.10     18.75 o 
  -9   3   3       98.05      100.55     14.88 o 
  -8   3   3     3330.99     3271.74     68.62 o 
  -7   3   3      151.78      142.80     12.76 o 
  -6   3   3     3179.96     3192.02     38.55 o 
  -5   3   3     1757.24     1725.43     25.68 o 
  -4   3   3     3030.51     3049.97     33.78 o 
  -3   3   3     1175.06     1202.76     15.45 o 
  -2   3   3      278.32      273.99      6.76 o 
  -1   3   3     7876.11     8142.96     93.31 o 
   0   3   3      978.58     1111.63     27.14 o 
   1   3   3     7965.08     8312.14     76.84 o 
   2   3   3      175.01      179.25      6.00 o 
   3   3   3     1261.60     1261.80     18.66 o 
   4   3   3     2896.44     2893.83     33.46 o 
   5   3   3     1739.00     1723.21     24.32 o 
   6   3   3     3115.59     3087.54     38.57 o 
   7   3   3      127.78      136.54      8.98 o 
   8   3   3     3276.38     3289.17     49.40 o 
   9   3   3       85.82       84.78     12.04 o 
  -9   4   3      609.25      643.52     28.63 o 
  -8   4   3      197.12      209.50     15.75 o 
  -7   4   3     1153.62     1146.19     29.24 o 
  -6   4   3      391.05      344.76     29.50 o 
  -5   4   3      547.80      506.60     14.52 o 
  -4   4   3      988.11      969.64     14.80 o 
  -3   4   3     1592.53     1662.94     20.31 o 
  -2   4   3     9704.80    10267.61    104.46 o 
  -1   4   3     2853.48     3032.72     34.67 o 
   0   4   3     1666.85     1712.59     19.19 o 
   1   4   3     3001.94     3194.79     32.82 o 
   2   4   3     9899.78    10516.92     90.05 o 
   3   4   3     1926.53     1977.95     26.31 o 
   4   4   3      935.00      933.45     20.80 o 
   5   4   3      419.00      421.82     11.39 o 
   6   4   3      361.32      347.52     11.83 o 
   7   4   3     1102.08     1097.07     21.12 o 
   8   4   3      188.36      184.75     12.57 o 
   9   4   3      490.06      477.46     27.04 o 
  -9   5   3       22.66       15.45     12.02 o 
  -8   5   3     2894.83     2822.95     64.93 o 
  -7   5   3      492.07      409.68     28.13 o 
  -6   5   3     4464.66     4361.57     62.11 o 
  -5   5   3      659.41      598.23     12.43 o 
  -4   5   3     1169.42     1125.33     18.29 o 
  -3   5   3      368.47      391.61      8.25 o 
  -2   5   3      423.54      487.73     14.87 o 
  -1   5   3     3375.86     3374.45     38.80 o 
   0   5   3      282.39      282.32      7.89 o 
   1   5   3     3499.70     3581.50     33.60 o 
   2   5   3      318.70      415.26     16.08 o 
   3   5   3      307.80      306.85     13.85 o 
   4   5   3      978.07      895.42     16.98 o 
   5   5   3      738.88      681.64     14.55 o 
   6   5   3     4951.68     4894.16     55.56 o 
   7   5   3      549.42      551.26     15.30 o 
   8   5   3     2787.53     2781.32     46.51 o 
   9   5   3       26.23       25.24     12.30 o 
  -9   6   3      412.36      416.74     26.06 o 
  -8   6   3      755.43      785.93     30.33 o 
  -7   6   3     1984.26     1909.55     51.26 o 
  -6   6   3     1672.07     1578.99     38.75 o 
  -5   6   3     3541.35     3472.95     44.61 o 
  -4   6   3     2153.94     2197.51     27.34 o 
  -3   6   3     3803.90     3910.98     54.32 o 
  -2   6   3     2686.74     3074.75     43.17 o 
  -1   6   3     1353.94     1499.73     36.26 o 
   0   6   3      980.10     1056.13     15.39 o 
   1   6   3     1212.20     1348.83     23.16 o 
   2   6   3     2840.19     3284.69     35.88 o 
   3   6   3     3397.78     3470.85     35.10 o 
   4   6   3     2280.82     2314.01     32.62 o 
   5   6   3     3540.43     3525.42     42.07 o 
   6   6   3     1870.47     1824.64     27.73 o 
   7   6   3     1992.65     2027.14     31.10 o 
   8   6   3      802.46      800.56     25.82 o 
   9   6   3      384.54      375.89     31.98 o 
  -9   7   3        7.76       15.67     15.25 o 
  -8   7   3      557.40      545.98     26.98 o 
  -7   7   3      172.92      167.62     16.80 o 
  -6   7   3     3595.15     3403.04    124.38 o 
  -5   7   3     3564.43     3366.45     51.81 o 
  -4   7   3     4902.70     4766.44     66.72 o 
  -3   7   3     2255.51     2376.67     33.09 o 
  -2   7   3     3166.27     3071.51     57.27 o 
  -1   7   3     4665.73     4724.35     48.97 o 
   0   7   3      406.77      418.69      9.35 o 
   1   7   3     4709.52     4749.08     53.26 o 
   2   7   3     3207.84     3242.35     32.62 o 
   3   7   3     2381.23     2552.07     27.27 o 
   4   7   3     4889.29     4774.75     47.47 o 
   5   7   3     3595.04     3557.84     46.88 o 
   6   7   3     3255.10     3199.20     46.94 o 
   7   7   3      132.12      124.36     17.88 o 
   8   7   3      460.83      454.09     22.76 o 
   9   7   3        2.24        1.27     10.06 o 
  -9   8   3      251.98      252.86     23.36 o 
  -8   8   3      342.67      393.66     25.62 o 
  -7   8   3     2832.53     2839.96     91.58 o 
  -6   8   3      849.65      839.47     23.67 o 
  -5   8   3     3378.49     3393.14     47.83 o 
  -4   8   3      175.99      201.38     12.74 o 
  -3   8   3     5007.03     5065.32     69.42 o 
  -2   8   3     1240.02     1248.43     21.08 o 
  -1   8   3     2498.49     2517.79     33.04 o 
   0   8   3      476.04      465.80     10.50 o 
   1   8   3     2610.24     2612.37     30.39 o 
   2   8   3     1323.05     1347.99     18.56 o 
   3   8   3     5275.80     5242.68     56.03 o 
   4   8   3      208.43      230.44      9.40 o 
   5   8   3     3404.38     3370.25     45.56 o 
   6   8   3      879.60      868.17     27.60 o 
   7   8   3     2711.23     2726.58     50.22 o 
   8   8   3      385.28      334.13     23.74 o 
   9   8   3      181.18      198.53     21.82 o 
  -8   9   3     1167.36     1176.51     39.59 o 
  -7   9   3      547.20      493.39     28.52 o 
  -6   9   3     1836.69     1826.55     61.08 o 
  -5   9   3      706.27      725.60     22.27 o 
  -4   9   3     2592.32     2643.77     40.98 o 
  -3   9   3      119.68      113.93      8.20 o 
  -2   9   3     2382.59     2329.40     30.83 o 
  -1   9   3     3024.91     3135.39     40.56 o 
   0   9   3       18.26       24.20      4.35 o 
   1   9   3     3250.44     3380.86     38.21 o 
   2   9   3     2541.66     2443.33     29.54 o 
   3   9   3       90.17       78.83      6.43 o 
   4   9   3     2571.48     2544.53     33.31 o 
   5   9   3      591.66      597.16     20.21 o 
   6   9   3     1780.80     1824.92     33.15 o 
   7   9   3      473.13      462.11     20.94 o 
   8   9   3     1066.85     1094.20     45.60 o 
  -8  10   3      845.41      854.74     34.63 o 
  -7  10   3     1893.53     1950.13     50.13 o 
  -6  10   3     2219.56     2225.80     51.98 o 
  -5  10   3     1161.34     1216.55     29.90 o 
  -4  10   3     1233.92     1206.85     24.02 o 
  -3  10   3      432.53      431.19     12.69 o 
  -2  10   3      579.33      569.22     13.59 o 
  -1  10   3      286.68      280.39     13.06 o 
   0  10   3       58.97       58.52      6.41 o 
   1  10   3      232.58      237.22      9.05 o 
   2  10   3      620.83      551.76     26.12 o 
   3  10   3      485.71      482.31     14.33 o 
   4  10   3     1200.72     1141.03     23.84 o 
   5  10   3     1044.21     1064.89     23.75 o 
   6  10   3     2126.90     2041.42     77.10 o 
   7  10   3     2012.51     2015.93     43.33 o 
   8  10   3      793.90      777.38     29.67 o 
  -8  11   3      576.11      579.76     31.51 o 
  -7  11   3      150.35      122.31     17.03 o 
  -6  11   3      187.62      170.39     15.09 o 
  -5  11   3      263.65      274.42     20.69 o 
  -4  11   3      320.37      307.43     14.22 o 
  -3  11   3       27.45       26.68      5.95 o 
  -2  11   3     1879.12     1864.33     27.36 o 
  -1  11   3     2664.14     2584.92     42.29 o 
   0  11   3      196.03      186.24      9.57 o 
   1  11   3     2845.76     2859.61     35.51 o 
   2  11   3     2123.23     2084.86     37.66 o 
   3  11   3       13.27        8.97      5.96 o 
   4  11   3      500.99      488.97     18.92 o 
   5  11   3      326.54      370.73     26.57 o 
   6  11   3      178.11      161.76     17.56 o 
   7  11   3      169.56      144.23     15.23 o 
   8  11   3      584.55      605.90     26.80 o 
  -7  12   3      966.05      922.95     35.96 o 
  -6  12   3      919.20      892.46     28.65 o 
  -5  12   3     1217.53     1241.69     27.63 o 
  -4  12   3      306.76      310.05     14.92 o 
  -3  12   3     1776.53     1813.09     35.83 o 
  -2  12   3     2744.06     2720.20     36.26 o 
  -1  12   3       98.25       75.95      7.02 o 
   0  12   3     5548.97     5435.18     59.90 o 
   1  12   3      113.68      123.16     10.22 o 
   2  12   3     2869.23     2776.19     69.56 o 
   3  12   3     2067.56     2110.55     46.21 o 
   4  12   3      230.42      229.71     19.54 o 
   5  12   3     1033.62     1014.42     33.60 o 
   6  12   3      953.97     1014.99     35.50 o 
   7  12   3      891.41      896.68     29.56 o 
  -7  13   3      575.61      594.73     39.91 o 
  -6  13   3     1435.54     1485.34     37.89 o 
  -5  13   3      687.57      737.22     25.96 o 
  -4  13   3     1404.93     1444.93     29.64 o 
  -3  13   3       34.38       43.12      8.11 o 
  -2  13   3      806.97      800.62     23.72 o 
  -1  13   3     1432.58     1426.25     24.28 o 
   0  13   3     7917.63     7805.22     91.29 o 
   1  13   3     1471.32     1453.46     27.60 o 
   2  13   3      835.18      856.43     20.85 o 
   3  13   3       32.83       29.17      7.55 o 
   4  13   3     1449.47     1487.92     39.71 o 
   5  13   3      771.48      759.92     30.40 o 
   6  13   3     1453.20     1515.21     45.96 o 
   7  13   3      645.38      693.12     27.83 o 
  -6  14   3      448.92      504.88     34.66 o 
  -5  14   3      705.94      714.16     26.07 o 
  -4  14   3       46.74       62.25      9.80 o 
  -3  14   3     1736.13     1737.71     32.95 o 
  -2  14   3      730.95      708.54     19.85 o 
  -1  14   3      670.17      656.55     17.87 o 
   0  14   3      344.91      385.39     15.58 o 
   1  14   3      585.89      610.89     23.00 o 
   2  14   3      825.11      810.07     21.29 o 
   3  14   3     1877.65     1828.88     39.10 o 
   4  14   3       25.46       24.51     12.36 o 
   5  14   3      630.07      626.21     29.85 o 
   6  14   3      495.83      528.71     30.57 o 
  -6  15   3      852.91      895.48     34.92 o 
  -5  15   3      305.48      316.15     20.72 o 
  -4  15   3     2361.89     2412.79     42.46 o 
  -3  15   3      137.21      170.22     12.91 o 
  -2  15   3     1300.59     1285.81     27.76 o 
  -1  15   3      777.85      802.92     27.87 o 
   0  15   3        4.15        0.48      7.49 o 
   1  15   3      930.40      947.81     23.61 o 
   2  15   3     1381.35     1408.84     29.27 o 
   3  15   3       91.88      110.76     13.78 o 
   4  15   3     2235.56     2198.77     53.98 o 
   5  15   3      319.53      314.47     24.11 o 
   6  15   3      792.73      835.09     35.27 o 
  -5  16   3     1168.85     1208.20     35.81 o 
  -4  16   3        6.84        4.19      9.93 o 
  -3  16   3     1979.14     1983.59     37.58 o 
  -2  16   3       29.17       28.84     10.49 o 
  -1  16   3      213.01      240.79     16.70 o 
   0  16   3       16.11       15.28      9.32 o 
   1  16   3      198.68      204.46     13.84 o 
   2  16   3       47.32       65.05     10.05 o 
   3  16   3     2097.00     2016.16     51.21 o 
   4  16   3        1.19        4.13     11.88 o 
   5  16   3     1060.10     1115.67     40.13 o 
  -4  17   3      622.66      657.36     26.57 o 
  -3  17   3      874.00      884.76     28.75 o 
  -2  17   3      234.71      246.87     21.26 o 
  -1  17   3      390.35      374.83     20.58 o 
   0  17   3      268.98      255.83     17.32 o 
   1  17   3      369.94      353.31     22.20 o 
   2  17   3      299.51      330.63     25.29 o 
   3  17   3      773.88      752.73     32.23 o 
   4  17   3      531.24      504.15     30.11 o 
  -3  18   3      552.74      541.05     25.09 o 
  -2  18   3       28.80       23.21     11.32 o 
  -1  18   3       27.46       34.25     11.35 o 
   0  18   3       94.56      121.74     14.27 o 
   1  18   3       37.30       40.32     11.56 o 
   2  18   3       62.77       78.16     20.16 o 
   3  18   3      660.73      676.37     33.33 o 
   0   0   4    10040.69    10857.60    166.64 o 
   1   0   4   109513.25   103411.98   3095.78 o 
   2   0   4    38671.13    37732.10    340.81 o 
   3   0   4       87.99       48.68      4.02 o 
   4   0   4     4355.09     4387.84     50.47 o 
   5   0   4      607.45      634.82     17.33 o 
   6   0   4       22.83       45.75     13.86 o 
   7   0   4       72.28       79.23      8.62 o 
   8   0   4       63.85       58.66      8.94 o 
   9   0   4     1019.84      990.30     25.19 o 
  10   0   4      435.51      429.02     33.36 o 
 -10   1   4      540.74      507.84     35.78 o 
  -9   1   4      138.76      154.88     16.55 o 
  -8   1   4     1561.59     1522.86     39.88 o 
  -7   1   4      574.81      557.47     16.79 o 
  -6   1   4      529.85      537.19     18.60 o 
  -5   1   4     1246.73     1298.99     21.53 o 
  -4   1   4     2844.78     2977.11     33.34 o 
  -3   1   4    11195.00    11593.68    107.19 o 
  -2   1   4     7162.76     7196.66     66.89 o 
  -1   1   4     5346.48     5584.01     57.44 o 
   0   1   4      740.86      739.73     11.09 o 
   1   1   4     4580.07     4790.37     48.67 o 
   2   1   4     7747.73     7760.43     79.30 o 
   3   1   4    10826.16    11107.47    117.19 o 
   4   1   4     2933.58     3122.03     35.13 o 
   5   1   4     1178.81     1191.96     19.88 o 
   6   1   4      543.14      542.69     13.83 o 
   7   1   4      609.07      602.93     15.28 o 
   8   1   4     1529.96     1528.62     29.91 o 
   9   1   4      153.40      143.80     14.07 o 
  10   1   4      552.09      625.57     29.49 o 
  -9   2   4     1144.85     1227.11     51.54 o 
  -8   2   4      406.98      412.47     16.77 o 
  -7   2   4     1787.13     1754.51     30.41 o 
  -6   2   4       89.77       77.84      6.90 o 
  -5   2   4       74.12       84.32      5.78 o 
  -4   2   4     2226.00     2338.88     27.37 o 
  -3   2   4     3136.44     3045.87     31.97 o 
  -2   2   4      604.66      586.21      9.17 o 
  -1   2   4     3018.61     3103.41     33.85 o 
   0   2   4     1280.78     1252.53     15.37 o 
   1   2   4     3065.33     3133.92     28.25 o 
   2   2   4      478.59      452.89      9.00 o 
   3   2   4     3128.10     3023.20     32.93 o 
   4   2   4     2280.48     2422.99     29.06 o 
   5   2   4       56.31       57.89      5.59 o 
   6   2   4       92.62      100.08      7.56 o 
   7   2   4     1837.51     1813.32     28.23 o 
   8   2   4      327.28      325.48     15.56 o 
   9   2   4     1218.32     1283.13     32.85 o 
  -9   3   4      188.93      203.74     18.76 o 
  -8   3   4      169.90      165.89     15.44 o 
  -7   3   4       74.48       49.56      7.95 o 
  -6   3   4     2439.83     2382.45     39.86 o 
  -5   3   4      207.69      186.03      8.54 o 
  -4   3   4       87.45       94.57      4.93 o 
  -3   3   4     1806.31     1803.93     19.57 o 
  -2   3   4     2916.52     3029.91     34.73 o 
  -1   3   4     7085.77     7306.35     84.78 o 
   0   3   4     4363.20     4809.22     50.29 o 
   1   3   4     6455.49     6621.88     62.16 o 
   2   3   4     2718.94     2798.09     28.99 o 
   3   3   4     1516.42     1485.97     21.19 o 
   4   3   4       46.13       51.29      4.79 o 
   5   3   4      182.12      164.01      8.05 o 
   6   3   4     2489.27     2406.03     32.50 o 
   7   3   4       93.47      103.57      8.50 o 
   8   3   4      186.91      197.44     12.92 o 
   9   3   4      146.04      146.89     14.68 o 
  -9   4   4      972.43     1019.39     51.14 o 
  -8   4   4     1063.22     1031.44     33.57 o 
  -7   4   4      243.75      191.36     18.22 o 
  -6   4   4      523.89      537.98     15.10 o 
  -5   4   4      783.14      780.38     14.00 o 
  -4   4   4     1824.18     1847.55     22.77 o 
  -3   4   4      575.38      609.21     10.65 o 
  -2   4   4     1610.24     1618.34     25.61 o 
  -1   4   4     1175.50     1201.23     17.00 o 
   0   4   4      779.27      773.79     11.98 o 
   1   4   4     1115.07     1163.07     14.63 o 
   2   4   4     1537.23     1528.37     16.79 o 
   3   4   4      552.58      581.50     12.17 o 
   4   4   4     1806.38     1794.05     24.04 o 
   5   4   4      725.07      708.12     14.69 o 
   6   4   4      546.13      513.44     13.81 o 
   7   4   4      271.50      296.83     12.65 o 
   8   4   4     1065.76     1002.79     23.39 o 
   9   4   4      924.84      928.17     30.65 o 
  -9   5   4      357.55      369.15     24.77 o 
  -8   5   4      248.94      221.13     19.11 o 
  -7   5   4      515.82      517.48     21.25 o 
  -6   5   4     1456.23     1476.82     30.40 o 
  -5   5   4     2109.35     2102.45     30.56 o 
  -4   5   4     1291.25     1295.08     20.61 o 
  -3   5   4     2779.36     2749.15     34.15 o 
  -2   5   4    18254.78    18393.58    207.70 o 
  -1   5   4     1740.22     1707.97     22.79 o 
   0   5   4    10650.85    11285.00    104.04 o 
   1   5   4     2007.17     1944.97     20.63 o 
   2   5   4    18164.41    18337.75    167.33 o 
   3   5   4     3041.39     2976.55     30.27 o 
   4   5   4     1091.97     1075.35     19.24 o 
   5   5   4     2146.42     2171.57     29.37 o 
   6   5   4     1530.38     1517.45     24.52 o 
   7   5   4      551.51      581.76     15.74 o 
   8   5   4      258.73      287.09     16.18 o 
   9   5   4      443.73      447.30     26.79 o 
  -9   6   4     1373.44     1453.79     43.47 o 
  -8   6   4      566.00      528.44     26.75 o 
  -7   6   4       14.17       14.78     10.18 o 
  -6   6   4      218.31      199.46     12.91 o 
  -5   6   4     1006.16     1066.92     23.92 o 
  -4   6   4     1701.09     1650.56     22.57 o 
  -3   6   4     1017.32     1045.41     21.86 o 
  -2   6   4       85.70      144.18      7.13 o 
  -1   6   4      382.38      377.60      9.84 o 
   0   6   4     5278.74     5260.20     52.27 o 
   1   6   4      432.98      424.21      7.58 o 
   2   6   4      107.12      155.57      6.16 o 
   3   6   4      851.48      926.29     13.46 o 
   4   6   4     1842.19     1734.51     27.22 o 
   5   6   4      942.10      987.61     18.41 o 
   6   6   4      228.47      235.22     10.84 o 
   7   6   4       18.98       28.88      6.74 o 
   8   6   4      642.09      687.54     24.26 o 
   9   6   4     1303.79     1338.82     41.85 o 
  -9   7   4      401.01      443.27     28.04 o 
  -8   7   4      170.07      191.63     19.10 o 
  -7   7   4      210.99      189.74     19.43 o 
  -6   7   4       15.18       17.49      7.37 o 
  -5   7   4     5345.56     5349.10     73.84 o 
  -4   7   4      576.61      572.94     18.00 o 
  -3   7   4     2143.08     2185.77     36.25 o 
  -2   7   4     6865.48     6896.72     82.69 o 
  -1   7   4     5424.63     5534.19     69.78 o 
   0   7   4     1860.60     2004.17     24.30 o 
   1   7   4     5287.50     5282.76     77.38 o 
   2   7   4     6836.80     6916.38     69.16 o 
   3   7   4     1996.43     1965.75     25.40 o 
   4   7   4      474.36      465.02     10.30 o 
   5   7   4     5275.45     5269.11     63.86 o 
   6   7   4       11.84       10.96      5.74 o 
   7   7   4      183.08      170.43     12.01 o 
   8   7   4      182.10      154.50     14.59 o 
   9   7   4      416.76      427.35     27.69 o 
  -9   8   4      292.67      266.14     23.28 o 
  -8   8   4      457.86      440.47     27.14 o 
  -7   8   4       35.23       33.97     11.67 o 
  -6   8   4      664.87      646.47     20.63 o 
  -5   8   4     1850.57     1867.97     31.76 o 
  -4   8   4     2342.54     2333.94     40.75 o 
  -3   8   4     6538.71     6718.70     87.41 o 
  -2   8   4     2777.54     2689.35     37.94 o 
  -1   8   4    10543.35    10811.83    114.31 o 
   0   8   4     6809.19     6703.37     66.85 o 
   1   8   4    10297.02    10323.64    107.98 o 
   2   8   4     2668.16     2578.13     31.47 o 
   3   8   4     6348.42     6508.70     67.25 o 
   4   8   4     2184.94     2131.47     28.47 o 
   5   8   4     1755.65     1725.01     29.11 o 
   6   8   4      614.39      609.36     16.15 o 
   7   8   4       29.29       39.04      9.95 o 
   8   8   4      551.65      580.16     24.26 o 
   9   8   4      313.26      359.84     22.20 o 
  -8   9   4      980.64      971.67     35.93 o 
  -7   9   4      465.37      456.29     26.42 o 
  -6   9   4      765.12      776.57     47.58 o 
  -5   9   4      472.58      461.44     19.55 o 
  -4   9   4      839.33      830.13     19.23 o 
  -3   9   4      388.61      395.73     13.22 o 
  -2   9   4     1301.81     1224.91     26.41 o 
  -1   9   4     1009.24      969.08     18.70 o 
   0   9   4      172.71      201.50      8.11 o 
   1   9   4      962.45      907.99     18.69 o 
   2   9   4     1286.78     1190.98     21.00 o 
   3   9   4      291.79      283.49     10.39 o 
   4   9   4      742.64      735.09     18.25 o 
   5   9   4      499.14      505.81     18.91 o 
   6   9   4      721.57      683.61     19.64 o 
   7   9   4      462.63      438.74     20.97 o 
   8   9   4     1017.88     1077.20     31.75 o 
  -8  10   4       77.96       79.87     16.09 o 
  -7  10   4     2121.27     2102.34     52.50 o 
  -6  10   4     1068.26     1004.01     34.15 o 
  -5  10   4      914.48      823.83     25.45 o 
  -4  10   4     2602.87     2650.28     39.84 o 
  -3  10   4     3000.25     3079.01     42.86 o 
  -2  10   4      833.06      837.89     18.69 o 
  -1  10   4     1085.36     1051.43     20.00 o 
   0  10   4     2352.59     2266.38     29.39 o 
   1  10   4     1084.36     1088.25     17.85 o 
   2  10   4      746.81      737.53     16.92 o 
   3  10   4     2910.58     2937.30     40.66 o 
   4  10   4     2487.26     2496.64     38.37 o 
   5  10   4      948.75      882.91     27.12 o 
   6  10   4     1036.90     1030.52     28.09 o 
   7  10   4     2281.06     2308.93     47.21 o 
   8  10   4       96.93      101.40     14.11 o 
  -8  11   4        1.84       -8.40     11.50 o 
  -7  11   4       21.91       18.53     12.64 o 
  -6  11   4      171.17      167.41     15.06 o 
  -5  11   4       65.15       53.22     10.42 o 
  -4  11   4     1375.16     1454.17     32.66 o 
  -3  11   4     1300.97     1249.13     22.16 o 
  -2  11   4     2509.31     2479.94     33.40 o 
  -1  11   4     2215.64     2235.01     43.88 o 
   0  11   4      972.23      913.23     17.25 o 
   1  11   4     2401.06     2424.78     35.84 o 
   2  11   4     2265.78     2231.36     34.02 o 
   3  11   4     1102.68     1071.94     21.91 o 
   4  11   4     1253.52     1218.49     28.93 o 
   5  11   4       43.06       45.03      9.90 o 
   6  11   4      221.48      220.33     19.16 o 
   7  11   4       29.45       26.08     10.73 o 
   8  11   4        1.18       -8.47     10.53 o 
  -7  12   4      645.62      613.28     34.33 o 
  -6  12   4     1155.92     1113.24     36.12 o 
  -5  12   4      145.64      165.55     14.70 o 
  -4  12   4      506.07      436.00     16.90 o 
  -3  12   4      739.25      738.95     17.49 o 
  -2  12   4      347.78      337.17     12.71 o 
  -1  12   4     1223.82     1215.05     21.57 o 
   0  12   4      189.36      180.62      9.42 o 
   1  12   4     1115.73     1124.76     23.11 o 
   2  12   4      307.11      284.05     15.86 o 
   3  12   4      643.52      690.13     18.22 o 
   4  12   4      648.59      629.65     21.52 o 
   5  12   4      110.97      116.28     19.95 o 
   6  12   4     1195.99     1151.39     37.82 o 
   7  12   4      724.36      751.67     27.70 o 
  -7  13   4       59.95       65.97     15.97 o 
  -6  13   4      304.68      273.77     21.00 o 
  -5  13   4     1418.78     1403.59     30.41 o 
  -4  13   4      455.29      510.10     18.78 o 
  -3  13   4      470.36      475.93     27.17 o 
  -2  13   4     4036.91     3964.01     48.91 o 
  -1  13   4      251.28      257.92     20.29 o 
   0  13   4      202.82      192.84     11.52 o 
   1  13   4      420.65      420.36     15.48 o 
   2  13   4     3763.01     3789.59     60.05 o 
   3  13   4      577.74      573.98     28.33 o 
   4  13   4      437.43      422.07     24.45 o 
   5  13   4     1464.27     1381.08     68.82 o 
   6  13   4      379.32      351.32     28.66 o 
   7  13   4       86.16      133.11     15.79 o 
  -6  14   4      873.40      943.51     31.49 o 
  -5  14   4     1129.14     1177.12     33.26 o 
  -4  14   4      712.54      742.26     23.73 o 
  -3  14   4     2276.04     2164.35     37.87 o 
  -2  14   4     1982.89     1987.30     34.99 o 
  -1  14   4      594.94      577.56     20.31 o 
   0  14   4     1890.82     1858.95     32.89 o 
   1  14   4      459.57      441.99     17.22 o 
   2  14   4     2166.82     2149.85     42.28 o 
   3  14   4     2121.16     1900.15     39.99 o 
   4  14   4      667.86      667.24     28.65 o 
   5  14   4     1022.37      995.22     35.71 o 
   6  14   4      917.67      908.65     35.97 o 
  -6  15   4      251.43      263.74     20.39 o 
  -5  15   4      817.04      841.24     28.88 o 
  -4  15   4      564.01      598.46     21.03 o 
  -3  15   4      762.76      820.79     23.23 o 
  -2  15   4     3460.34     3493.99     85.32 o 
  -1  15   4     1169.97     1125.96     29.26 o 
   0  15   4     3425.86     3439.02     50.83 o 
   1  15   4     1164.50     1135.12     26.82 o 
   2  15   4     3507.29     3565.70     52.48 o 
   3  15   4      658.93      640.77     27.98 o 
   4  15   4      475.90      442.11     26.86 o 
   5  15   4      832.23      856.16     34.72 o 
   6  15   4      248.49      244.06     23.23 o 
  -5  16   4      395.13      425.09     24.14 o 
  -4  16   4       85.89      104.55     12.21 o 
  -3  16   4      666.57      665.20     21.88 o 
  -2  16   4      223.43      234.81     16.84 o 
  -1  16   4      574.06      523.09     21.85 o 
   0  16   4      545.82      529.76     21.87 o 
   1  16   4      542.14      522.70     21.97 o 
   2  16   4      246.57      236.51     22.66 o 
   3  16   4      621.44      613.53     30.89 o 
   4  16   4       48.42       42.69     13.98 o 
   5  16   4      329.97      356.09     26.51 o 
  -4  17   4      357.05      312.16     20.95 o 
  -3  17   4     1056.51     1209.79     33.84 o 
  -2  17   4      317.91      299.80     19.39 o 
  -1  17   4     2249.72     2174.38     44.97 o 
   0  17   4      206.98      239.37     17.24 o 
   1  17   4     2256.95     2212.70     62.57 o 
   2  17   4      308.32      337.13     38.89 o 
   3  17   4      895.30      930.91     42.00 o 
   4  17   4      272.77      236.28     22.24 o 
  -3  18   4     1148.90     1184.44     34.28 o 
  -2  18   4      538.81      563.83     27.31 o 
  -1  18   4       78.51       62.32     12.62 o 
   0  18   4      512.51      544.48     24.84 o 
   1  18   4       58.01       56.30     14.37 o 
   2  18   4      412.25      423.84     27.53 o 
   3  18   4     1093.57     1137.08     40.14 o 
   1   0   5     6029.60     6546.56     79.21 o 
   2   0   5    13286.21    13880.75    131.79 o 
   3   0   5     1937.56     1974.80     23.00 o 
   4   0   5     1294.04     1022.64     15.74 o 
   5   0   5      598.15      603.23     14.14 o 
   6   0   5     1942.44     1908.39     27.18 o 
   7   0   5       90.25       96.48     13.34 o 
   8   0   5     2609.79     2645.05     42.17 o 
   9   0   5       15.19       11.10     11.26 o 
  -9   1   5       64.57       57.82     17.07 o 
  -8   1   5       14.78       15.30      7.72 o 
  -7   1   5     2127.61     2038.99     33.56 o 
  -6   1   5      469.40      473.16     13.67 o 
  -5   1   5     3383.78     3343.06     38.36 o 
  -4   1   5     1215.13     1210.52     17.27 o 
  -3   1   5    12601.49    12747.11    117.40 o 
  -2   1   5      879.26      970.27     12.05 o 
  -1   1   5    15925.14    16662.38    163.78 o 
   0   1   5      939.77      925.48     12.22 o 
   1   1   5    16297.38    16833.83    164.88 o 
   2   1   5      878.41      951.75     12.93 o 
   3   1   5    13143.01    13099.38    132.42 o 
   4   1   5     1169.29     1125.32     18.68 o 
   5   1   5     3174.34     3044.09     36.21 o 
   6   1   5      472.27      471.44     12.97 o 
   7   1   5     2014.09     1939.44     42.66 o 
   8   1   5       15.43       14.29      7.53 o 
   9   1   5       19.55       17.43      8.63 o 
  -9   2   5       41.52       52.98     13.11 o 
  -8   2   5     3031.95     3023.98     61.17 o 
  -7   2   5      765.56      774.92     22.34 o 
  -6   2   5     3691.02     3645.02     71.30 o 
  -5   2   5     1159.28     1111.08     17.40 o 
  -4   2   5    10257.08    10227.71     96.91 o 
  -3   2   5     1935.48     1946.62     21.99 o 
  -2   2   5     2821.33     3017.51     31.40 o 
  -1   2   5     1665.56     1659.48     23.49 o 
   0   2   5     3243.54     3448.05     41.96 o 
   1   2   5     1673.42     1696.85     18.54 o 
   2   2   5     2738.02     2869.25     33.16 o 
   3   2   5     1928.63     1924.68     23.34 o 
   4   2   5    10127.46    10127.34     97.22 o 
   5   2   5     1151.54     1109.13     18.42 o 
   6   2   5     3308.34     3289.33     40.41 o 
   7   2   5      770.45      768.57     17.67 o 
   8   2   5     2962.67     2986.16     45.85 o 
   9   2   5       45.41       59.37     11.34 o 
  -9   3   5      951.19     1057.74     35.77 o 
  -8   3   5     1000.42      948.39     31.49 o 
  -7   3   5     4123.73     4156.04     65.99 o 
  -6   3   5      623.28      622.76     16.16 o 
  -5   3   5     1872.12     1826.94     23.95 o 
  -4   3   5        2.42        8.16      2.82 o 
  -3   3   5     2588.41     2545.07     28.83 o 
  -2   3   5     1535.66     1543.62     18.15 o 
  -1   3   5     1670.37     1745.70     21.26 o 
   0   3   5      627.64      658.78     13.85 o 
   1   3   5     1815.58     1921.43     20.86 o 
   2   3   5     1537.45     1523.76     20.76 o 
   3   3   5     3048.49     3035.62     36.68 o 
   4   3   5        3.31       14.48      4.70 o 
   5   3   5     2187.51     2189.39     29.00 o 
   6   3   5      619.51      655.46     15.38 o 
   7   3   5     4399.92     4387.72     52.53 o 
   8   3   5     1030.09     1046.65     24.80 o 
   9   3   5     1003.95     1007.57     29.27 o 
  -9   4   5       18.62       34.59     12.55 o 
  -8   4   5     1306.90     1317.35     38.14 o 
  -7   4   5       60.35       61.64      9.48 o 
  -6   4   5      414.01      421.16     14.34 o 
  -5   4   5     1524.04     1543.25     29.06 o 
  -4   4   5     2039.35     1933.48     23.25 o 
  -3   4   5       99.56       91.57      7.05 o 
  -2   4   5      971.39     1048.67     19.40 o 
  -1   4   5      865.88      829.82     13.56 o 
   0   4   5     1627.89     1684.44     24.17 o 
   1   4   5      916.98      899.41     12.35 o 
   2   4   5      779.20      860.15     12.74 o 
   3   4   5      104.33       86.83      3.81 o 
   4   4   5     1988.37     1867.99     25.01 o 
   5   4   5     1544.69     1522.32     23.06 o 
   6   4   5      657.69      655.70     15.56 o 
   7   4   5       63.07       55.79      7.37 o 
   8   4   5     1261.27     1307.22     28.43 o 
   9   4   5       21.60       19.62     10.37 o 
  -9   5   5     2646.72     2685.70     61.58 o 
  -8   5   5      368.55      362.70     35.64 o 
  -7   5   5     1578.07     1554.53     40.07 o 
  -6   5   5      315.65      331.22     15.20 o 
  -5   5   5     1346.50     1309.22     22.15 o 
  -4   5   5      946.70      953.18     15.53 o 
  -3   5   5     8963.65     9116.35     96.05 o 
  -2   5   5      279.36      298.16     13.19 o 
  -1   5   5     2047.14     2102.49     26.89 o 
   0   5   5      443.54      377.80      8.41 o 
   1   5   5     1890.04     1945.74     22.62 o 
   2   5   5      301.59      328.00      9.34 o 
   3   5   5     8812.87     8806.56     77.93 o 
   4   5   5      908.27      900.54     14.37 o 
   5   5   5     1286.29     1234.36     20.68 o 
   6   5   5      325.49      323.22     12.24 o 
   7   5   5     1573.16     1653.96     27.59 o 
   8   5   5      365.03      375.52     15.40 o 
   9   5   5     2620.35     2665.78     61.55 o 
  -9   6   5      112.71      117.56     16.87 o 
  -8   6   5     1509.26     1588.63     43.70 o 
  -7   6   5     1134.04     1134.63     34.34 o 
  -6   6   5     2149.57     2182.05     44.84 o 
  -5   6   5     1865.92     1782.62     32.74 o 
  -4   6   5     8148.53     8076.99     90.51 o 
  -3   6   5      527.59      523.17     15.38 o 
  -2   6   5      262.55      287.61      9.51 o 
  -1   6   5     1912.77     2007.92     30.41 o 
   0   6   5     5071.36     5552.80     55.06 o 
   1   6   5     1995.33     2095.30     22.48 o 
   2   6   5      158.38      167.68      9.58 o 
   3   6   5      488.07      483.97      9.24 o 
   4   6   5     8295.78     8127.86     80.18 o 
   5   6   5     1852.09     1839.21     27.06 o 
   6   6   5     2509.88     2508.09     34.76 o 
   7   6   5     1099.78     1115.05     22.36 o 
   8   6   5     1718.96     1803.74     35.81 o 
   9   6   5      111.63      143.61     26.75 o 
  -9   7   5      199.20      235.38     21.78 o 
  -8   7   5      121.12      134.93     29.35 o 
  -7   7   5      291.96      301.17     20.97 o 
  -6   7   5       44.45       50.01     10.81 o 
  -5   7   5     2641.68     2704.30     57.55 o 
  -4   7   5     2303.77     2335.65     39.99 o 
  -3   7   5     8768.12     8724.75    119.58 o 
  -2   7   5      538.05      497.56     12.60 o 
  -1   7   5     7535.27     8183.71     98.70 o 
   0   7   5     6239.97     6377.75     63.30 o 
   1   7   5     7196.54     7774.80     69.67 o 
   2   7   5      464.85      422.63     11.56 o 
   3   7   5     8598.99     8424.50     83.12 o 
   4   7   5     2246.78     2215.38     32.59 o 
   5   7   5     2753.94     2741.03     39.27 o 
   6   7   5       43.72       40.74      6.76 o 
   7   7   5      416.46      407.71     14.67 o 
   8   7   5      113.54      127.16     13.63 o 
   9   7   5      163.68      196.17     20.38 o 
  -9   8   5      185.94      151.95     19.48 o 
  -8   8   5      990.82     1047.63     36.58 o 
  -7   8   5      390.20      386.18     23.75 o 
  -6   8   5     1352.84     1336.14     37.08 o 
  -5   8   5      651.46      712.09     18.43 o 
  -4   8   5    11221.22    11289.88    139.59 o 
  -3   8   5     2369.75     2365.32     35.83 o 
  -2   8   5     1769.91     1727.88     26.58 o 
  -1   8   5      303.63      297.44     14.99 o 
   0   8   5     1352.83     1373.38     19.45 o 
   1   8   5      287.47      296.42      8.10 o 
   2   8   5     1997.68     1943.45     25.64 o 
   3   8   5     2281.73     2286.50     29.21 o 
   4   8   5    11233.45    11306.07    131.46 o 
   5   8   5      659.81      711.95     18.25 o 
   6   8   5     1250.60     1223.56     26.36 o 
   7   8   5      396.01      369.62     16.98 o 
   8   8   5      947.96     1059.73     31.21 o 
   9   8   5      162.97      151.94     19.22 o 
  -8   9   5      164.79      156.08     18.57 o 
  -7   9   5      723.21      777.28     53.92 o 
  -6   9   5     1203.33     1176.14     35.48 o 
  -5   9   5     3488.92     3415.62     62.70 o 
  -4   9   5      168.12      120.06     14.79 o 
  -3   9   5     4940.58     4818.47     67.87 o 
  -2   9   5      214.08      229.77     10.60 o 
  -1   9   5       99.34      122.02      8.38 o 
   0   9   5      618.23      659.59     13.22 o 
   1   9   5      100.54      113.23      8.90 o 
   2   9   5      197.89      209.88      9.60 o 
   3   9   5     4916.81     4663.62     51.81 o 
   4   9   5      184.10      173.83     10.56 o 
   5   9   5     3261.67     3305.92     53.56 o 
   6   9   5     1234.34     1198.27     33.97 o 
   7   9   5      700.21      746.62     25.26 o 
   8   9   5      171.62      172.98     16.20 o 
  -8  10   5     1388.89     1467.46     45.29 o 
  -7  10   5        1.31        2.54     10.97 o 
  -6  10   5      133.99      143.31     16.09 o 
  -5  10   5      681.51      692.41     24.70 o 
  -4  10   5     2416.77     2424.23     37.66 o 
  -3  10   5      450.95      419.13     16.63 o 
  -2  10   5      719.86      682.22     15.11 o 
  -1  10   5     1462.50     1465.45     22.55 o 
   0  10   5      443.04      429.50     11.48 o 
   1  10   5     1537.37     1603.39     25.14 o 
   2  10   5      837.96      819.50     17.90 o 
   3  10   5      395.45      375.12     11.79 o 
   4  10   5     2331.73     2404.44     44.44 o 
   5  10   5      677.50      720.16     25.42 o 
   6  10   5      121.62      148.99     13.47 o 
   7  10   5        2.74        6.49      9.88 o 
   8  10   5     1374.68     1464.83     38.57 o 
  -8  11   5      279.51      279.92     24.09 o 
  -7  11   5      945.57      970.72     36.13 o 
  -6  11   5      186.34      197.94     20.24 o 
  -5  11   5      405.02      408.32     20.38 o 
  -4  11   5      150.57      152.95     10.86 o 
  -3  11   5      282.46      268.64     11.72 o 
  -2  11   5      690.40      670.92     15.69 o 
  -1  11   5     2125.95     2140.43     29.76 o 
   0  11   5     1405.24     1422.50     22.31 o 
   1  11   5     2229.68     2185.43     33.51 o 
   2  11   5      783.26      795.76     32.56 o 
   3  11   5      453.45      436.32     18.47 o 
   4  11   5      151.13      160.02     11.12 o 
   5  11   5      473.75      493.87     20.80 o 
   6  11   5      182.23      162.71     14.77 o 
   7  11   5     1003.91     1027.41     39.25 o 
   8  11   5      300.74      289.22     20.43 o 
  -7  12   5       48.90       61.92     15.39 o 
  -6  12   5      566.83      568.98     25.22 o 
  -5  12   5      259.81      229.31     16.50 o 
  -4  12   5      914.51      924.23     23.15 o 
  -3  12   5     1348.82     1245.57     23.05 o 
  -2  12   5      882.52      934.19     21.51 o 
  -1  12   5     2456.93     2450.03     33.54 o 
   0  12   5     7532.14     7663.34     88.95 o 
   1  12   5     2598.94     2544.11     38.23 o 
   2  12   5      743.28      779.18     18.98 o 
   3  12   5     1310.15     1234.69     29.18 o 
   4  12   5      844.91      850.05     29.94 o 
   5  12   5      278.43      254.17     20.41 o 
   6  12   5      636.81      674.67     30.01 o 
   7  12   5       47.26       35.45     12.52 o 
  -7  13   5     1417.14     1511.36     46.87 o 
  -6  13   5      286.64      311.46     20.60 o 
  -5  13   5     1377.99     1455.88     31.34 o 
  -4  13   5      153.20      139.57     11.94 o 
  -3  13   5     3825.81     3757.42     53.55 o 
  -2  13   5      215.76      193.39     16.11 o 
  -1  13   5      279.21      283.83     12.20 o 
   0  13   5      213.24      255.41     13.03 o 
   1  13   5      282.79      283.57     13.61 o 
   2  13   5      248.17      275.53     22.42 o 
   3  13   5     3923.69     3728.01     63.41 o 
   4  13   5      133.98      106.18     14.81 o 
   5  13   5     1324.47     1288.82     40.80 o 
   6  13   5      273.74      252.50     22.22 o 
   7  13   5     1647.01     1630.51     50.71 o 
  -6  14   5      176.73      204.01     18.04 o 
  -5  14   5       76.64       78.17     10.88 o 
  -4  14   5     1398.67     1378.28     30.17 o 
  -3  14   5      116.52      109.32     10.84 o 
  -2  14   5      350.72      340.27     17.46 o 
  -1  14   5      940.06      907.79     22.36 o 
   0  14   5      683.21      685.17     19.47 o 
   1  14   5     1005.35      987.95     23.21 o 
   2  14   5      320.49      296.01     19.68 o 
   3  14   5      102.68      101.12     19.12 o 
   4  14   5     1321.73     1298.55     39.24 o 
   5  14   5       92.59      117.68     16.93 o 
   6  14   5      197.60      230.14     22.15 o 
  -5  15   5      674.56      697.08     27.03 o 
  -4  15   5      798.44      789.87     36.86 o 
  -3  15   5     1712.74     1852.68     53.29 o 
  -2  15   5      401.24      428.86     27.30 o 
  -1  15   5     1002.74      940.63     23.68 o 
   0  15   5     1765.59     1734.90     34.44 o 
   1  15   5      934.41      888.83     23.13 o 
   2  15   5      324.67      325.02     18.78 o 
   3  15   5     1687.94     1702.38     45.82 o 
   4  15   5      720.38      737.97     32.40 o 
   5  15   5      570.60      631.61     32.17 o 
  -5  16   5      235.12      220.24     19.66 o 
  -4  16   5     1281.86     1285.22     40.06 o 
  -3  16   5      200.64      207.03     17.54 o 
  -2  16   5      704.05      721.91     25.10 o 
  -1  16   5       22.63       20.30      9.73 o 
   0  16   5      352.45      362.14     17.37 o 
   1  16   5       54.68       60.10      9.83 o 
   2  16   5      812.09      756.49     48.45 o 
   3  16   5      148.23      133.59     17.25 o 
   4  16   5     1154.46     1134.71     39.27 o 
   5  16   5      253.83      264.32     23.88 o 
  -4  17   5      571.75      631.87     27.62 o 
  -3  17   5      381.59      391.21     21.86 o 
  -2  17   5      518.39      519.85     23.94 o 
  -1  17   5       14.75       17.00      9.96 o 
   0  17   5     1386.81     1429.23     35.26 o 
   1  17   5        8.72        7.46      8.54 o 
   2  17   5      648.10      616.97     29.64 o 
   3  17   5      396.13      395.61     27.10 o 
   4  17   5      593.37      610.06     33.52 o 
  -2  18   5      374.77      419.11     23.00 o 
  -1  18   5      578.49      577.27     29.65 o 
   0  18   5        1.13        2.11      9.74 o 
   1  18   5      607.90      642.05     38.86 o 
   2  18   5      439.92      432.43     28.20 o 
   0   0   6     4392.99     4318.51     58.70 o 
   1   0   6      588.69      598.48     10.20 o 
   2   0   6    48386.59    47821.51    702.85 o 
   3   0   6     2992.12     2993.83     32.29 o 
   4   0   6     2364.73     2478.36     29.23 o 
   5   0   6      243.02      201.68      8.42 o 
   6   0   6      233.32      227.60     10.94 o 
   7   0   6      263.40      252.91     21.61 o 
   8   0   6      399.36      413.58     17.21 o 
   9   0   6      808.13      765.46     29.67 o 
  -9   1   6     2310.05     2301.93     53.82 o 
  -8   1   6       54.26       58.60     10.42 o 
  -7   1   6      160.48      177.23     11.18 o 
  -6   1   6     1325.55     1266.80     23.78 o 
  -5   1   6     1891.59     1776.46     27.76 o 
  -4   1   6     6933.08     6971.78     68.77 o 
  -3   1   6     3943.51     3956.04     40.41 o 
  -2   1   6    11685.81    11929.03    126.94 o 
  -1   1   6     8725.30     9276.89     85.55 o 
   0   1   6      841.26      880.91     13.55 o 
   1   1   6     7885.75     8429.35     84.77 o 
   2   1   6    10979.48    11162.40    103.04 o 
   3   1   6     3895.17     3819.96     40.11 o 
   4   1   6     6694.08     6502.46    153.60 o 
   5   1   6     1864.82     1804.93     32.18 o 
   6   1   6     1327.52     1268.99     25.05 o 
   7   1   6      132.89      131.49     10.89 o 
   8   1   6       39.67       31.39      8.43 o 
   9   1   6     2192.60     2325.21     48.89 o 
  -9   2   6      689.53      694.14     31.44 o 
  -8   2   6      111.58      109.89     14.26 o 
  -7   2   6      383.63      392.53     15.42 o 
  -6   2   6       33.30       41.44      6.66 o 
  -5   2   6      531.32      534.14     11.44 o 
  -4   2   6      245.42      208.07      7.45 o 
  -3   2   6     1514.11     1474.42     20.64 o 
  -2   2   6    13705.38    13617.62    124.95 o 
  -1   2   6      627.25      623.45      9.48 o 
   0   2   6    11372.71    11647.97    139.71 o 
   1   2   6      496.56      499.99      8.76 o 
   2   2   6    13758.61    13603.63    151.45 o 
   3   2   6     1331.83     1275.25     20.05 o 
   4   2   6      175.96      157.72      7.17 o 
   5   2   6      510.36      524.42     13.62 o 
   6   2   6       27.26       25.08      5.67 o 
   7   2   6      343.53      357.72     14.95 o 
   8   2   6      129.30      132.82     11.39 o 
   9   2   6      671.43      694.44     24.76 o 
  -9   3   6      250.30      269.78     25.51 o 
  -8   3   6      804.13      816.88     29.58 o 
  -7   3   6      823.98      791.98     27.55 o 
  -6   3   6       53.85       63.73      8.00 o 
  -5   3   6      812.23      803.25     16.78 o 
  -4   3   6      240.94      217.98      8.86 o 
  -3   3   6     8567.72     8540.95     82.16 o 
  -2   3   6      436.22      375.84      7.02 o 
  -1   3   6     3531.19     3591.49     39.60 o 
   0   3   6       58.89       79.14      7.68 o 
   1   3   6     3733.22     3910.45     38.69 o 
   2   3   6      404.44      333.42      8.69 o 
   3   3   6     8431.30     8328.10     87.90 o 
   4   3   6      185.18      174.57      7.70 o 
   5   3   6      693.24      693.35     14.66 o 
   6   3   6       52.94       56.00      6.69 o 
   7   3   6      848.25      872.67     18.97 o 
   8   3   6      778.25      749.54     30.16 o 
   9   3   6      312.56      341.85     19.80 o 
  -9   4   6      544.64      506.21     51.76 o 
  -8   4   6      513.40      554.66     38.03 o 
  -7   4   6      158.60      185.19     16.29 o 
  -6   4   6      864.64      856.65     22.07 o 
  -5   4   6       88.52      102.53      7.30 o 
  -4   4   6       29.72       36.90      4.63 o 
  -3   4   6      813.79      785.77     12.37 o 
  -2   4   6      838.23      859.95     13.42 o 
  -1   4   6     4427.62     4584.00     50.61 o 
   0   4   6     5406.90     5486.50     58.44 o 
   1   4   6     4610.17     4795.06     49.15 o 
   2   4   6      758.58      768.76     10.21 o 
   3   4   6      901.36      872.54     16.05 o 
   4   4   6       20.00       32.10      4.67 o 
   5   4   6      117.33      122.08      7.72 o 
   6   4   6      899.34      920.86     18.56 o 
   7   4   6      184.74      191.22     11.26 o 
   8   4   6      413.94      437.98     18.14 o 
   9   4   6      552.17      567.90     31.47 o 
  -9   5   6      502.67      466.20     27.44 o 
  -8   5   6      567.37      595.26     26.45 o 
  -7   5   6      474.11      455.61     23.40 o 
  -6   5   6      267.28      252.20     13.48 o 
  -5   5   6      772.58      777.90     19.68 o 
  -4   5   6      944.52      911.95     15.10 o 
  -3   5   6     8684.67     8472.54    104.11 o 
  -2   5   6     1077.93     1039.07     20.18 o 
  -1   5   6    10235.40    10346.93    106.64 o 
   0   5   6       39.29       33.99      5.66 o 
   1   5   6    10610.15    10960.00     93.84 o 
   2   5   6     1242.41     1216.31     19.50 o 
   3   5   6     8641.16     8382.07     90.06 o 
   4   5   6     1072.38     1040.76     19.34 o 
   5   5   6      746.59      761.29     19.25 o 
   6   5   6      281.91      288.98     12.00 o 
   7   5   6      477.94      475.14     15.12 o 
   8   5   6      652.52      677.31     20.77 o 
   9   5   6      470.83      478.95     28.20 o 
  -9   6   6      162.57      166.58     19.58 o 
  -8   6   6      860.93      853.83     31.72 o 
  -7   6   6       49.89       57.05     12.00 o 
  -6   6   6      481.32      457.99     40.45 o 
  -5   6   6     1276.64     1286.24     28.66 o 
  -4   6   6      211.91      195.78      9.72 o 
  -3   6   6     3578.42     3546.34     56.00 o 
  -2   6   6     7008.55     7176.60     93.80 o 
  -1   6   6      158.90      112.59      7.23 o 
   0   6   6    11469.04    12483.11    115.93 o 
   1   6   6      232.54      185.62      5.22 o 
   2   6   6     6907.47     7013.02     69.12 o 
   3   6   6     3447.55     3383.19     34.36 o 
   4   6   6      164.82      142.02      8.68 o 
   5   6   6     1270.68     1246.14     21.60 o 
   6   6   6      445.04      462.18     13.95 o 
   7   6   6       42.93       44.42      7.50 o 
   8   6   6      860.58      914.33     24.17 o 
   9   6   6      204.38      232.98     23.51 o 
  -9   7   6     1319.92     1341.79     43.22 o 
  -8   7   6      236.25      220.28     20.09 o 
  -7   7   6       42.80       32.27     11.60 o 
  -6   7   6      489.89      453.30     37.61 o 
  -5   7   6      671.41      653.91     30.09 o 
  -4   7   6      646.34      681.73     20.03 o 
  -3   7   6     1033.60     1023.34     19.93 o 
  -2   7   6     1772.49     1715.10     25.86 o 
  -1   7   6     4777.39     4745.47     61.91 o 
   0   7   6     1157.66     1202.41     17.21 o 
   1   7   6     4661.93     4605.16     49.02 o 
   2   7   6     1890.94     1837.06     23.70 o 
   3   7   6     1162.48     1131.87     23.63 o 
   4   7   6      679.75      703.76     16.72 o 
   5   7   6      672.79      644.86     22.40 o 
   6   7   6      424.72      413.77     14.16 o 
   7   7   6       40.91       44.41      7.65 o 
   8   7   6      217.76      229.31     16.96 o 
   9   7   6     1346.40     1328.07     43.09 o 
  -8   8   6      754.92      747.99     31.19 o 
  -7   8   6      330.49      320.33     22.38 o 
  -6   8   6      124.34      114.62     14.32 o 
  -5   8   6      501.18      499.34     18.79 o 
  -4   8   6      203.76      217.28     16.70 o 
  -3   8   6     2081.92     2046.45     31.31 o 
  -2   8   6     7710.63     7292.31     89.18 o 
  -1   8   6      656.08      676.74     14.65 o 
   0   8   6     6254.20     6162.00     62.44 o 
   1   8   6      605.82      603.10     11.11 o 
   2   8   6     8011.05     7626.13     76.72 o 
   3   8   6     1876.27     1882.34     32.62 o 
   4   8   6      152.15      166.21      9.90 o 
   5   8   6      429.53      432.73     14.81 o 
   6   8   6      151.24      166.20     10.47 o 
   7   8   6      291.28      301.96     15.83 o 
   8   8   6      695.45      701.10     25.61 o 
  -8   9   6      298.31      323.85     24.34 o 
  -7   9   6       60.25       51.10     20.22 o 
  -6   9   6      847.33      836.97     30.00 o 
  -5   9   6      765.09      805.19     24.24 o 
  -4   9   6     2187.91     2163.16     34.55 o 
  -3   9   6     1886.89     1948.82     31.10 o 
  -2   9   6     3237.77     3141.34     43.05 o 
  -1   9   6     1815.23     1909.51     26.04 o 
   0   9   6      443.80      391.43     10.40 o 
   1   9   6     1681.36     1766.91     23.22 o 
   2   9   6     3087.50     2930.30     35.77 o 
   3   9   6     1750.34     1795.28     25.46 o 
   4   9   6     1976.43     1903.07     31.34 o 
   5   9   6      697.94      677.60     21.41 o 
   6   9   6      786.99      781.53     18.87 o 
   7   9   6       37.94       30.03      8.80 o 
   8   9   6      245.90      285.53     19.70 o 
  -8  10   6       84.72      104.76     17.21 o 
  -7  10   6     1190.75     1218.96     39.32 o 
  -6  10   6      407.91      394.90     24.00 o 
  -5  10   6      399.77      369.39     19.19 o 
  -4  10   6      895.55      839.20     29.44 o 
  -3  10   6      216.00      236.05     12.04 o 
  -2  10   6     6015.88     5828.99     63.15 o 
  -1  10   6     1127.08     1187.40     20.00 o 
   0  10   6     1820.22     1832.44     25.47 o 
   1  10   6     1151.32     1164.47     25.20 o 
   2  10   6     6016.87     5952.98     70.06 o 
   3  10   6      143.96      143.06     10.07 o 
   4  10   6      867.35      840.78     23.59 o 
   5  10   6      475.44      494.95     19.47 o 
   6  10   6      383.54      397.06     19.98 o 
   7  10   6     1168.59     1159.46     32.50 o 
   8  10   6       85.40       86.01     14.19 o 
  -7  11   6      203.16      246.50     42.64 o 
  -6  11   6      343.61      289.29     19.59 o 
  -5  11   6      320.95      314.00     18.24 o 
  -4  11   6      818.64      844.28     20.99 o 
  -3  11   6      127.95      121.98      9.45 o 
  -2  11   6     3574.31     3540.68     43.53 o 
  -1  11   6      889.22      852.45     17.33 o 
   0  11   6      266.23      278.71     10.67 o 
   1  11   6      913.83      878.37     22.65 o 
   2  11   6     3275.31     3217.35     44.11 o 
   3  11   6      180.29      185.36     12.74 o 
   4  11   6      694.67      705.64     22.58 o 
   5  11   6      268.58      263.95     16.61 o 
   6  11   6      419.53      384.79     20.41 o 
   7  11   6      241.87      262.75     18.87 o 
  -7  12   6      131.43      137.47     18.87 o 
  -6  12   6      340.83      350.54     20.86 o 
  -5  12   6      335.16      346.08     28.39 o 
  -4  12   6      251.79      236.05     15.80 o 
  -3  12   6      797.93      813.67     20.92 o 
  -2  12   6     2604.67     2579.92     35.60 o 
  -1  12   6     1869.60     1841.39     27.89 o 
   0  12   6      181.27      175.60     13.90 o 
   1  12   6     2128.37     2066.47     38.68 o 
   2  12   6     2514.40     2451.85     43.97 o 
   3  12   6      691.22      678.01     36.28 o 
   4  12   6      337.43      297.41     20.30 o 
   5  12   6      451.57      463.71     21.63 o 
   6  12   6      393.29      388.36     21.16 o 
   7  12   6      131.10      136.00     18.07 o 
  -7  13   6      414.41      495.10     30.53 o 
  -6  13   6      932.97      949.89     35.80 o 
  -5  13   6      181.36      193.85     14.11 o 
  -4  13   6       77.43       85.52     10.26 o 
  -3  13   6     3206.67     3277.28     46.07 o 
  -2  13   6     1648.52     1590.93     30.99 o 
  -1  13   6     1902.57     1858.97     32.44 o 
   0  13   6       57.47       65.50      8.23 o 
   1  13   6     1747.98     1673.76     30.08 o 
   2  13   6     1883.54     1776.44     31.39 o 
   3  13   6     3351.50     3196.92     86.16 o 
   4  13   6      123.60      112.53     15.35 o 
   5  13   6      200.71      212.73     19.93 o 
   6  13   6      928.16      952.29     42.43 o 
   7  13   6      467.81      530.15     26.76 o 
  -6  14   6      417.05      413.56     23.66 o 
  -5  14   6      754.09      805.18     24.27 o 
  -4  14   6      336.13      298.66     16.09 o 
  -3  14   6      458.00      493.68     27.43 o 
  -2  14   6      310.67      280.59     18.52 o 
  -1  14   6      319.52      323.68     15.27 o 
   0  14   6        6.47       -5.55      6.36 o 
   1  14   6      348.15      349.87     15.20 o 
   2  14   6      326.21      350.82     18.72 o 
   3  14   6      363.79      334.75     22.57 o 
   4  14   6      339.63      283.30     24.69 o 
   5  14   6      713.52      754.81     39.62 o 
   6  14   6      370.06      367.40     26.68 o 
  -5  15   6       36.35       29.62     10.07 o 
  -4  15   6      203.63      213.28     14.83 o 
  -3  15   6     2701.90     2616.59     63.07 o 
  -2  15   6      406.68      383.46     20.17 o 
  -1  15   6     2602.63     2656.13     43.30 o 
   0  15   6       99.39       88.26     10.10 o 
   1  15   6     2616.97     2544.34     41.86 o 
   2  15   6      369.42      367.31     23.62 o 
   3  15   6     2866.65     2862.51     72.49 o 
   4  15   6      155.34      149.02     17.91 o 
   5  15   6       17.96       28.96     13.50 o 
  -5  16   6      396.99      386.14     23.13 o 
  -4  16   6       18.25       39.31     11.76 o 
  -3  16   6     1328.32     1353.50     35.27 o 
  -2  16   6     2347.26     2382.21     47.42 o 
  -1  16   6      429.80      406.35     20.97 o 
   0  16   6     1176.60     1165.34     32.15 o 
   1  16   6      442.97      421.27     18.76 o 
   2  16   6     2389.72     2260.65     54.77 o 
   3  16   6     1150.27     1045.30     37.02 o 
   4  16   6        5.47       -1.27     11.70 o 
   5  16   6      317.76      337.21     37.34 o 
  -4  17   6      171.07      162.09     18.90 o 
  -3  17   6      223.92      262.00     18.94 o 
  -2  17   6      284.61      298.26     19.35 o 
  -1  17   6      148.34      131.73     14.06 o 
   0  17   6      193.81      187.78     19.59 o 
   1  17   6       73.78       55.75     14.13 o 
   2  17   6      247.45      240.35     21.33 o 
   3  17   6      193.99      225.42     21.79 o 
   4  17   6      118.75       89.94     17.23 o 
  -2  18   6      718.99      708.19     27.70 o 
  -1  18   6      317.34      327.66     20.77 o 
   0  18   6       61.09       66.17     12.45 o 
   1  18   6      296.77      280.95     28.82 o 
   2  18   6      704.36      633.15     32.31 o 
   1   0   7        0.54        8.27      3.37 o 
   2   0   7     5087.25     5249.94     51.15 o 
   3   0   7     4008.39     3854.46     40.15 o 
   4   0   7     1440.50     1336.54     18.83 o 
   5   0   7      291.38      274.08      9.44 o 
   6   0   7      546.98      545.89     15.70 o 
   7   0   7      959.27      973.16     22.34 o 
   8   0   7       70.88       57.28     10.51 o 
   9   0   7      291.19      320.04     22.50 o 
  -9   1   7       45.62       46.62     13.01 o 
  -8   1   7     2978.08     2871.10     59.50 o 
  -7   1   7       77.77       85.36      9.11 o 
  -6   1   7       11.41       14.09      5.83 o 
  -5   1   7      258.96      254.57     11.24 o 
  -4   1   7     7040.90     6828.40     67.57 o 
  -3   1   7     3546.95     3747.56     38.73 o 
  -2   1   7     7486.58     8064.41     75.26 o 
  -1   1   7     4540.99     4617.42     44.91 o 
   0   1   7     1042.60     1013.65     33.74 o 
   1   1   7     4439.50     4558.53     48.39 o 
   2   1   7     7720.47     8213.42     83.76 o 
   3   1   7     3714.76     3891.85     40.97 o 
   4   1   7     7888.85     7650.61     75.72 o 
   5   1   7      219.02      210.41     11.19 o 
   6   1   7       13.31       15.82      4.48 o 
   7   1   7      103.04       84.39     14.52 o 
   8   1   7     2999.95     2996.66     52.04 o 
   9   1   7       50.48       77.69     12.30 o 
  -9   2   7      996.79     1037.94     35.13 o 
  -8   2   7      600.64      541.80     45.99 o 
  -7   2   7     3313.87     3342.57     53.47 o 
  -6   2   7      345.46      299.19     17.87 o 
  -5   2   7     4395.44     4315.92     52.80 o 
  -4   2   7      786.16      796.34     12.39 o 
  -3   2   7    13015.80    13214.89    134.21 o 
  -2   2   7     1334.95     1362.06     19.66 o 
  -1   2   7      122.60      127.98      7.96 o 
   0   2   7     6695.62     7018.24     86.18 o 
   1   2   7      136.01      139.65     10.24 o 
   2   2   7     1428.23     1463.51     22.65 o 
   3   2   7    13030.19    13231.55    135.01 o 
   4   2   7      877.04      878.15     16.74 o 
   5   2   7     3972.13     3698.17    105.02 o 
   6   2   7      320.85      289.92     11.08 o 
   7   2   7     3085.52     3132.19     45.97 o 
   8   2   7      560.76      531.46     18.93 o 
   9   2   7      947.36     1046.67     30.17 o 
  -9   3   7      321.60      297.52     23.29 o 
  -8   3   7     1374.17     1394.78     48.06 o 
  -7   3   7      538.14      511.21     26.09 o 
  -6   3   7      293.89      310.40     12.29 o 
  -5   3   7      288.66      296.54     10.98 o 
  -4   3   7     3943.78     3863.32     46.08 o 
  -3   3   7      158.06      163.19      5.98 o 
  -2   3   7     4854.88     5012.26     55.35 o 
  -1   3   7      893.98      904.72     13.73 o 
   0   3   7     4188.07     4311.86     46.99 o 
   1   3   7      948.54      990.00     13.69 o 
   2   3   7     5261.16     5444.48     59.55 o 
   3   3   7      177.63      185.66      7.94 o 
   4   3   7     3846.01     3825.66     42.86 o 
   5   3   7      345.41      357.39     12.72 o 
   6   3   7      121.93      111.73      8.05 o 
   7   3   7      538.14      555.67     17.65 o 
   8   3   7     1397.47     1421.74     29.86 o 
   9   3   7      334.60      363.82     20.28 o 
  -9   4   7     1272.20     1415.76     42.40 o 
  -8   4   7      595.55      616.23     26.52 o 
  -7   4   7      515.65      486.63     23.34 o 
  -6   4   7       48.65       49.73     10.37 o 
  -5   4   7      394.11      397.82     12.04 o 
  -4   4   7      552.97      556.47     12.30 o 
  -3   4   7     3413.27     3441.54     37.12 o 
  -2   4   7      126.56      119.46      5.51 o 
  -1   4   7      958.12     1044.86     16.51 o 
   0   4   7      184.28      189.76      6.70 o 
   1   4   7      969.16     1075.37     14.34 o 
   2   4   7      150.48      160.47      6.18 o 
   3   4   7     3546.83     3522.81     42.87 o 
   4   4   7      588.65      563.94     12.68 o 
   5   4   7      188.39      198.54      9.37 o 
   6   4   7       42.07       37.73      6.51 o 
   7   4   7      383.03      366.50     14.42 o 
   8   4   7      615.37      626.28     20.11 o 
   9   4   7     1273.29     1373.85     35.03 o 
  -9   5   7     1309.23     1323.66     47.15 o 
  -8   5   7     3491.47     3531.28     70.89 o 
  -7   5   7      557.37      551.78     24.02 o 
  -6   5   7     1054.50     1055.31     57.97 o 
  -5   5   7      899.50      922.17     21.39 o 
  -4   5   7     6146.70     6078.77     62.53 o 
  -3   5   7      282.40      308.19      9.34 o 
  -2   5   7     2185.99     2222.84     34.05 o 
  -1   5   7       27.04       28.80      3.88 o 
   0   5   7     3013.25     2944.13     35.17 o 
   1   5   7       35.39       46.98      3.00 o 
   2   5   7     2030.46     2082.86     24.18 o 
   3   5   7      219.95      224.01     11.11 o 
   4   5   7     6230.43     6024.13     69.20 o 
   5   5   7     1060.70     1040.12     19.15 o 
   6   5   7     1100.36     1079.13     20.58 o 
   7   5   7      553.63      547.89     15.84 o 
   8   5   7     3647.30     3796.05     55.82 o 
   9   5   7     1286.44     1292.58     37.69 o 
  -9   6   7     1319.94     1341.89     42.61 o 
  -8   6   7      393.47      396.08     24.81 o 
  -7   6   7     1077.42     1065.20     33.87 o 
  -6   6   7       89.49       99.32     12.83 o 
  -5   6   7       40.86       43.17      9.99 o 
  -4   6   7     1888.70     1827.95     28.44 o 
  -3   6   7     5455.82     5544.37     73.46 o 
  -2   6   7      147.91      237.21      9.78 o 
  -1   6   7     2010.76     2171.97     33.03 o 
   0   6   7       59.38       87.56      7.10 o 
   1   6   7     1917.31     2139.70     22.86 o 
   2   6   7      135.81      204.46      9.14 o 
   3   6   7     5600.72     5671.60     53.26 o 
   4   6   7     1989.18     1887.29     29.17 o 
   5   6   7      115.04      106.14      7.98 o 
   6   6   7       98.42      107.50      8.67 o 
   7   6   7     1208.57     1231.05     24.09 o 
   8   6   7      345.03      348.23     17.19 o 
   9   6   7     1402.01     1453.28     52.70 o 
  -9   7   7       58.78       50.97     14.67 o 
  -8   7   7     1194.52     1224.42     39.06 o 
  -7   7   7      960.18      917.22     32.02 o 
  -6   7   7      894.02      934.93     30.39 o 
  -5   7   7      749.16      772.09     30.12 o 
  -4   7   7     6880.59     6974.95     80.81 o 
  -3   7   7     1473.91     1488.57     25.18 o 
  -2   7   7      925.74      867.44     27.39 o 
  -1   7   7       70.80       72.80      5.77 o 
   0   7   7     2502.32     2457.81     28.89 o 
   1   7   7       80.82       76.46      4.12 o 
   2   7   7      892.09      858.35     14.41 o 
   3   7   7     1469.63     1466.95     20.36 o 
   4   7   7     6512.76     6445.39     75.01 o 
   5   7   7      674.75      668.89     24.60 o 
   6   7   7      581.52      577.75     16.99 o 
   7   7   7      835.97      802.32     22.04 o 
   8   7   7     1098.05     1227.87     54.54 o 
   9   7   7       49.08       38.68     14.54 o 
  -8   8   7      213.74      225.64     20.81 o 
  -7   8   7     1453.64     1405.88     40.67 o 
  -6   8   7      719.42      752.86     31.15 o 
  -5   8   7     1576.12     1568.97     33.83 o 
  -4   8   7     2640.26     2646.87     45.00 o 
  -3   8   7     6370.21     6342.52     74.10 o 
  -2   8   7     1949.10     1914.96     28.98 o 
  -1   8   7     2297.75     2376.50     32.54 o 
   0   8   7      484.18      516.84     11.31 o 
   1   8   7     2408.79     2515.61     31.60 o 
   2   8   7     1804.01     1784.70     24.28 o 
   3   8   7     6534.96     6394.57     74.30 o 
   4   8   7     2686.09     2676.23     44.64 o 
   5   8   7     1594.12     1659.64     30.98 o 
   6   8   7      714.23      693.66     17.55 o 
   7   8   7     1580.28     1628.63     29.14 o 
   8   8   7      187.75      193.83     16.68 o 
  -8   9   7     2386.32     2442.82     84.73 o 
  -7   9   7      301.56      300.16     22.35 o 
  -6   9   7      436.16      432.02     24.63 o 
  -5   9   7      862.98      890.44     25.45 o 
  -4   9   7     1747.31     1746.77     30.44 o 
  -3   9   7      610.66      625.72     22.38 o 
  -2   9   7      581.03      576.35     14.90 o 
  -1   9   7      680.92      673.74     16.90 o 
   0   9   7      624.05      646.53     13.23 o 
   1   9   7      703.56      683.44     15.58 o 
   2   9   7      622.05      626.27     17.89 o 
   3   9   7      653.73      656.63     16.73 o 
   4   9   7     1697.02     1688.30     35.94 o 
   5   9   7      981.44      969.78     25.51 o 
   6   9   7      307.21      308.26     13.80 o 
   7   9   7      261.84      273.36     15.64 o 
   8   9   7     2290.98     2511.24     51.47 o 
  -8  10   7      699.07      640.24     38.82 o 
  -7  10   7     1172.74     1199.16     41.94 o 
  -6  10   7       26.09       17.52     14.67 o 
  -5  10   7      811.82      836.55     25.10 o 
  -4  10   7      528.25      510.13     16.30 o 
  -3  10   7     1796.94     1809.06     30.61 o 
  -2  10   7       52.93       59.08      7.33 o 
  -1  10   7      730.83      721.02     15.25 o 
   0  10   7      276.42      281.86     10.09 o 
   1  10   7      696.80      660.61     19.02 o 
   2  10   7       87.86      100.45      7.95 o 
   3  10   7     1792.79     1771.83     32.92 o 
   4  10   7      649.55      666.80     27.48 o 
   5  10   7      633.45      603.50     21.41 o 
   6  10   7       31.51       28.13      9.56 o 
   7  10   7      971.98     1024.99     42.17 o 
   8  10   7      726.27      667.01     26.71 o 
  -7  11   7      705.69      746.35     31.95 o 
  -6  11   7      228.17      211.75     16.89 o 
  -5  11   7      765.21      744.75     24.73 o 
  -4  11   7      285.29      299.25     17.97 o 
  -3  11   7      763.94      742.09     19.32 o 
  -2  11   7     2022.71     1939.00     31.49 o 
  -1  11   7       88.22       94.94      8.51 o 
   0  11   7     2543.73     2488.75     36.95 o 
   1  11   7      127.33      129.71      9.03 o 
   2  11   7     2213.65     2199.22     33.76 o 
   3  11   7      871.29      873.22     41.31 o 
   4  11   7      373.45      415.71     19.27 o 
   5  11   7      862.49      840.73     26.88 o 
   6  11   7      400.97      419.79     21.89 o 
   7  11   7      667.64      684.10     26.59 o 
  -7  12   7     1331.38     1363.74     43.81 o 
  -6  12   7      691.69      653.01     26.41 o 
  -5  12   7      457.60      472.74     23.92 o 
  -4  12   7      958.33     1014.00     28.04 o 
  -3  12   7     2792.95     2769.04     39.39 o 
  -2  12   7     1032.82     1011.72     22.81 o 
  -1  12   7      656.24      655.03     16.77 o 
   0  12   7     1767.72     1751.48     31.94 o 
   1  12   7      635.83      636.29     20.28 o 
   2  12   7     1145.79     1106.03     22.87 o 
   3  12   7     2589.57     2580.78     54.79 o 
   4  12   7     1080.08     1041.55     33.33 o 
   5  12   7      478.02      530.93     27.92 o 
   6  12   7      621.04      686.77     30.53 o 
   7  12   7     1347.26     1369.95     52.16 o 
  -6  13   7      754.15      711.91     26.76 o 
  -5  13   7      173.88      200.92     16.56 o 
  -4  13   7     2251.73     2265.35     39.58 o 
  -3  13   7      651.92      598.97     21.18 o 
  -2  13   7     1186.26     1256.98     41.15 o 
  -1  13   7      186.85      199.35     14.48 o 
   0  13   7      425.99      466.07     16.22 o 
   1  13   7      116.06      109.79     12.33 o 
   2  13   7     1029.80     1032.17     32.43 o 
   3  13   7      670.59      648.46     32.62 o 
   4  13   7     2349.74     2259.69     55.87 o 
   5  13   7      219.11      220.07     29.53 o 
   6  13   7     1005.86     1000.70     36.82 o 
  -6  14   7       21.89       23.66     11.95 o 
  -5  14   7       93.25      126.49     12.95 o 
  -4  14   7     1128.84     1071.47     26.81 o 
  -3  14   7     1377.03     1458.07     30.43 o 
  -2  14   7      862.82      900.43     23.03 o 
  -1  14   7      206.43      204.75     12.80 o 
   0  14   7      106.22       87.41     13.19 o 
   1  14   7      154.91      140.30     13.24 o 
   2  14   7      722.37      745.41     28.64 o 
   3  14   7     1258.88     1227.40     72.51 o 
   4  14   7     1185.34     1133.08     43.68 o 
   5  14   7      125.33      147.29     18.47 o 
   6  14   7        9.12       17.49     13.59 o 
  -5  15   7      837.70      890.18     26.16 o 
  -4  15   7     1575.22     1542.10     33.15 o 
  -3  15   7     1004.39     1035.72     30.22 o 
  -2  15   7      286.38      264.48     17.27 o 
  -1  15   7      587.14      586.34     19.81 o 
   0  15   7      163.16      147.31     11.96 o 
   1  15   7      534.26      546.90     21.47 o 
   2  15   7      274.66      291.10     21.55 o 
   3  15   7      917.34      938.46     35.61 o 
   4  15   7     1533.66     1543.73     57.06 o 
   5  15   7      829.43      818.48     34.16 o 
  -4  16   7      990.36      995.95     31.20 o 
  -3  16   7     1161.01     1227.35     33.87 o 
  -2  16   7      284.56      257.32     17.60 o 
  -1  16   7      279.64      316.82     18.88 o 
   0  16   7      651.35      672.70     21.45 o 
   1  16   7      306.61      340.83     33.18 o 
   2  16   7      246.81      216.17     20.52 o 
   3  16   7     1238.55     1309.36     41.75 o 
   4  16   7     1022.31     1025.40     61.75 o 
  -3  17   7       71.61       59.92     12.67 o 
  -2  17   7      316.60      362.05     21.17 o 
  -1  17   7      432.37      439.02     22.41 o 
   0  17   7        0.64       12.48     14.41 o 
   1  17   7      504.60      518.31     43.18 o 
   2  17   7      232.41      208.67     20.89 o 
   3  17   7       93.63       78.91     16.42 o 
  -2  18   7       35.90       50.13     12.78 o 
  -1  18   7      160.99      150.04     15.78 o 
   0  18   7      447.78      483.79     42.15 o 
   1  18   7      175.76      157.44     19.47 o 
   2  18   7       37.79       29.00     14.62 o 
   0   0   8       31.13       30.07      4.86 o 
   1   0   8    27662.83    28472.57    279.63 o 
   2   0   8     1862.22     2240.93     24.94 o 
   3   0   8    15064.20    15611.38    143.53 o 
   4   0   8        5.59        9.50      3.56 o 
   5   0   8      675.10      675.95     13.74 o 
   6   0   8       46.80       44.65      7.12 o 
   7   0   8        8.91       27.07      7.31 o 
   8   0   8        7.76        5.19      8.61 o 
   9   0   8      779.84      823.16     31.50 o 
  -9   1   8      116.45      113.54     16.39 o 
  -8   1   8     1142.52     1072.81     48.15 o 
  -7   1   8     1355.32     1372.04     30.79 o 
  -6   1   8      462.18      461.06     14.52 o 
  -5   1   8     1108.58     1124.68     20.83 o 
  -4   1   8      783.26      799.96     13.19 o 
  -3   1   8     8056.36     8371.70     79.68 o 
  -2   1   8     7874.59     8130.43     76.22 o 
  -1   1   8     5056.18     5422.70     52.54 o 
   0   1   8       20.42       38.91      7.20 o 
   1   1   8     5038.52     5392.30     58.31 o 
   2   1   8     7853.63     8062.14     76.76 o 
   3   1   8     7708.66     7964.49     77.19 o 
   4   1   8      787.68      779.97     14.09 o 
   5   1   8     1035.54     1078.74     18.19 o 
   6   1   8      445.49      441.62     14.64 o 
   7   1   8     1370.88     1362.51     27.19 o 
   8   1   8     1246.14     1154.37     30.39 o 
   9   1   8      103.05       99.15     15.76 o 
  -9   2   8     1529.95     1521.82     43.57 o 
  -8   2   8     1245.00     1199.25     36.57 o 
  -7   2   8       79.55       68.58     12.01 o 
  -6   2   8      516.60      499.70     14.87 o 
  -5   2   8      109.10      110.96      7.77 o 
  -4   2   8      597.14      596.11     13.20 o 
  -3   2   8     7285.67     7291.48     77.66 o 
  -2   2   8     3468.97     3729.26     43.33 o 
  -1   2   8     7397.88     7572.88     71.95 o 
   0   2   8       33.21       31.35      3.31 o 
   1   2   8     6504.65     6673.27     77.59 o 
   2   2   8     3501.50     3810.69     45.61 o 
   3   2   8     6947.20     6815.84     67.69 o 
   4   2   8      609.21      590.28     12.44 o 
   5   2   8       84.56       94.00     12.54 o 
   6   2   8      550.07      517.62     15.38 o 
   7   2   8       66.46       51.65      8.16 o 
   8   2   8     1266.33     1213.75     30.97 o 
   9   2   8     1363.43     1372.64     34.77 o 
  -9   3   8      816.60      821.22     43.03 o 
  -8   3   8       60.00       68.98     13.10 o 
  -7   3   8      496.83      525.37     23.03 o 
  -6   3   8     1304.54     1296.26     34.01 o 
  -5   3   8     2991.16     2964.16     39.38 o 
  -4   3   8      660.27      618.15     17.66 o 
  -3   3   8     1417.71     1478.86     24.05 o 
  -2   3   8    10399.99    10661.36    110.07 o 
  -1   3   8     2006.78     2238.81     36.40 o 
   0   3   8     4699.25     4889.24     52.99 o 
   1   3   8     2036.43     2257.38     31.13 o 
   2   3   8     9980.99    10060.90    104.14 o 
   3   3   8     1380.83     1417.62     27.48 o 
   4   3   8      595.15      588.91     12.82 o 
   5   3   8     3042.18     2845.28     35.70 o 
   6   3   8     1282.81     1252.97     22.05 o 
   7   3   8      515.29      535.29     17.51 o 
   8   3   8      103.26       88.96     10.41 o 
   9   3   8      850.19      835.22     27.46 o 
  -9   4   8      741.01      669.03     29.96 o 
  -8   4   8       16.72       45.82     12.81 o 
  -7   4   8       42.83       42.63     10.98 o 
  -6   4   8     1206.34     1148.63     40.15 o 
  -5   4   8      181.62      178.22     14.11 o 
  -4   4   8       63.54       59.74      5.28 o 
  -3   4   8     3123.74     3167.81     34.76 o 
  -2   4   8     5772.95     5633.06     61.86 o 
  -1   4   8     1514.61     1593.01     19.53 o 
   0   4   8     2234.90     2253.33     27.97 o 
   1   4   8     1704.61     1830.87     21.51 o 
   2   4   8     5694.63     5519.51     54.83 o 
   3   4   8     3357.41     3370.77     41.78 o 
   4   4   8       90.30      100.78      6.78 o 
   5   4   8      195.39      225.41     10.05 o 
   6   4   8     1235.22     1242.03     22.21 o 
   7   4   8       48.79       47.06      8.37 o 
   8   4   8       12.73       13.07      8.11 o 
   9   4   8      755.54      690.20     25.53 o 
  -9   5   8      787.10      802.12     39.36 o 
  -8   5   8      794.12      724.95     29.38 o 
  -7   5   8     1200.39     1144.44     34.67 o 
  -6   5   8      114.05      114.44     18.94 o 
  -5   5   8     4426.13     4322.88     73.31 o 
  -4   5   8     4245.91     4295.14     71.85 o 
  -3   5   8      460.86      484.84     13.63 o 
  -2   5   8    10539.85    10365.25    123.04 o 
  -1   5   8      774.29      745.94     16.43 o 
   0   5   8     9686.50     9830.82    114.10 o 
   1   5   8      849.78      880.46     11.78 o 
   2   5   8    10713.99    10631.13    100.06 o 
   3   5   8      486.60      509.31     12.98 o 
   4   5   8     4673.22     4600.69     55.84 o 
   5   5   8     4604.52     4500.68     53.69 o 
   6   5   8      130.06      113.35      8.66 o 
   7   5   8     1282.21     1231.33     23.75 o 
   8   5   8      861.07      875.73     24.00 o 
   9   5   8      813.71      878.81     42.34 o 
  -9   6   8     1289.11     1341.01     45.75 o 
  -8   6   8       87.97       93.18     15.30 o 
  -7   6   8     1080.41     1038.95     33.87 o 
  -6   6   8       91.10       96.98     13.13 o 
  -5   6   8      353.22      339.62     19.08 o 
  -4   6   8      138.93      109.89     10.00 o 
  -3   6   8     3898.55     3831.26     55.05 o 
  -2   6   8     8636.60     9036.32     97.29 o 
  -1   6   8     2745.13     2713.42     39.55 o 
   0   6   8       14.90       12.67      3.76 o 
   1   6   8     2463.32     2424.13     25.53 o 
   2   6   8     8621.59     8949.28     92.11 o 
   3   6   8     4366.65     4276.84     52.27 o 
   4   6   8      183.19      184.17     10.04 o 
   5   6   8      411.20      413.06     15.98 o 
   6   6   8       76.64       81.35      8.02 o 
   7   6   8     1146.83     1187.60     23.86 o 
   8   6   8       75.70       79.62     10.63 o 
   9   6   8     1411.61     1604.26     47.53 o 
  -8   7   8      759.07      809.33     31.94 o 
  -7   7   8      850.83      809.08     30.30 o 
  -6   7   8      579.75      593.71     24.89 o 
  -5   7   8      428.41      464.32     21.52 o 
  -4   7   8     2321.91     2319.76     40.74 o 
  -3   7   8     3937.41     3897.85     49.83 o 
  -2   7   8     3912.19     3778.79     47.19 o 
  -1   7   8      343.74      341.19     11.22 o 
   0   7   8     1589.96     1450.52     21.96 o 
   1   7   8      393.64      402.81      9.17 o 
   2   7   8     3791.52     3626.92     40.29 o 
   3   7   8     3819.53     3793.56     51.76 o 
   4   7   8     2411.04     2408.76     35.68 o 
   5   7   8      445.05      435.16     14.98 o 
   6   7   8      585.81      587.57     16.39 o 
   7   7   8      819.46      819.63     20.06 o 
   8   7   8      731.56      759.24     23.12 o 
  -8   8   8       78.96       60.30     17.97 o 
  -7   8   8       75.98       74.10     13.94 o 
  -6   8   8      215.39      215.73     17.93 o 
  -5   8   8       70.85       73.31     10.33 o 
  -4   8   8      120.01      132.68     13.78 o 
  -3   8   8     2280.34     2282.53     34.42 o 
  -2   8   8      219.89      221.63     10.34 o 
  -1   8   8     4905.31     4786.21     56.46 o 
   0   8   8      446.75      412.68     10.21 o 
   1   8   8     4732.33     4586.14     44.81 o 
   2   8   8      214.84      211.07      8.32 o 
   3   8   8     2435.41     2434.92     35.15 o 
   4   8   8      109.89      104.30     10.41 o 
   5   8   8       67.50       77.41      8.65 o 
   6   8   8      173.97      167.08     13.06 o 
   7   8   8       93.21       96.62      9.77 o 
   8   8   8       79.79       69.27     16.67 o 
  -8   9   8      761.82      779.39     38.68 o 
  -7   9   8     1977.29     2041.63     58.06 o 
  -6   9   8      312.83      347.14     22.07 o 
  -5   9   8      496.71      518.09     17.83 o 
  -4   9   8       33.31       22.32      6.90 o 
  -3   9   8     1648.22     1579.46     30.13 o 
  -2   9   8     2219.80     2244.96     33.46 o 
  -1   9   8     1789.70     1822.56     27.80 o 
   0   9   8     1627.88     1598.91     22.70 o 
   1   9   8     1733.66     1758.24     27.25 o 
   2   9   8     2131.99     2145.99     28.69 o 
   3   9   8     1523.82     1512.90     41.39 o 
   4   9   8       12.10       17.89      7.70 o 
   5   9   8      495.48      496.28     20.92 o 
   6   9   8      304.41      320.17     14.14 o 
   7   9   8     1873.19     1901.46     36.88 o 
   8   9   8      712.78      757.97     41.85 o 
  -8  10   8      500.11      489.86     29.81 o 
  -7  10   8       69.23       58.44     14.41 o 
  -6  10   8      716.15      701.81     26.91 o 
  -5  10   8     1498.35     1475.42     29.61 o 
  -4  10   8      650.76      655.96     18.60 o 
  -3  10   8     3293.19     3246.28     45.83 o 
  -2  10   8     1359.51     1339.84     24.70 o 
  -1  10   8     3451.91     3400.25     40.99 o 
   0  10   8      615.44      574.74     13.13 o 
   1  10   8     3114.09     3141.86     42.50 o 
   2  10   8     1331.42     1281.58     22.98 o 
   3  10   8     3085.09     3091.15     50.72 o 
   4  10   8      708.11      705.43     21.98 o 
   5  10   8     1455.10     1421.82     32.77 o 
   6  10   8      799.62      729.25     29.65 o 
   7  10   8       70.95       76.35     11.06 o 
   8  10   8      584.90      630.51     42.33 o 
  -7  11   8       55.47       44.62     14.29 o 
  -6  11   8      150.50      155.49     15.40 o 
  -5  11   8      137.70      141.93     11.77 o 
  -4  11   8      315.73      306.27     15.22 o 
  -3  11   8      938.15      951.43     22.00 o 
  -2  11   8     2011.54     1844.20     42.94 o 
  -1  11   8     1643.08     1616.49     31.92 o 
   0  11   8       27.55       29.77      6.57 o 
   1  11   8     1691.63     1660.76     28.30 o 
   2  11   8     2038.04     1973.73     31.38 o 
   3  11   8      976.69     1018.92     43.51 o 
   4  11   8      319.02      311.37     17.39 o 
   5  11   8      192.76      193.01     14.86 o 
   6  11   8      146.50      156.57     17.31 o 
   7  11   8       79.23       70.72     12.76 o 
  -7  12   8       95.76       99.13     16.96 o 
  -6  12   8      716.21      706.93     26.43 o 
  -5  12   8      136.14      106.22     13.99 o 
  -4  12   8       71.87       95.19     10.37 o 
  -3  12   8     2275.31     2262.94     35.97 o 
  -2  12   8      622.00      582.40     17.45 o 
  -1  12   8     1160.93     1236.96     25.21 o 
   0  12   8        1.08        7.05      6.20 o 
   1  12   8     1201.53     1197.58     38.16 o 
   2  12   8      630.06      577.61     24.95 o 
   3  12   8     2500.73     2478.03     53.99 o 
   4  12   8       70.75       88.05     11.76 o 
   5  12   8      167.91      149.32     14.24 o 
   6  12   8      768.86      809.44     27.11 o 
   7  12   8       84.95       97.00     17.96 o 
  -6  13   8      206.65      252.33     30.47 o 
  -5  13   8      950.04     1001.80     30.52 o 
  -4  13   8      452.09      429.57     18.81 o 
  -3  13   8      431.86      475.87     15.91 o 
  -2  13   8     1625.00     1632.68     27.72 o 
  -1  13   8     1070.23     1003.98     23.19 o 
   0  13   8      749.58      784.57     20.38 o 
   1  13   8     1144.17     1108.39     27.97 o 
   2  13   8     1831.36     1838.71     45.17 o 
   3  13   8      477.60      473.07     25.93 o 
   4  13   8      521.65      518.65     27.17 o 
   5  13   8     1089.72     1129.09     37.59 o 
   6  13   8      215.00      210.14     17.72 o 
  -6  14   8     1174.04     1283.81     38.22 o 
  -5  14   8       19.25       27.64      9.85 o 
  -4  14   8      756.24      780.93     27.87 o 
  -3  14   8      850.64      835.58     26.61 o 
  -2  14   8     2137.76     2139.92     37.66 o 
  -1  14   8      699.84      666.03     20.01 o 
   0  14   8       82.36       83.40      9.61 o 
   1  14   8      770.47      773.83     28.94 o 
   2  14   8     2210.67     2188.70     51.64 o 
   3  14   8      998.15      854.02     31.83 o 
   4  14   8      822.68      855.88     38.42 o 
   5  14   8       11.02        7.04     12.58 o 
   6  14   8     1048.64     1062.74     38.97 o 
  -5  15   8      342.90      362.55     19.37 o 
  -4  15   8      343.00      355.85     19.42 o 
  -3  15   8       68.74       62.52     11.71 o 
  -2  15   8     2284.76     2252.88     40.52 o 
  -1  15   8      349.13      399.46     33.43 o 
   0  15   8     1281.78     1268.87     28.06 o 
   1  15   8      387.72      388.86     24.16 o 
   2  15   8     2199.19     2240.59     54.14 o 
   3  15   8       62.70       63.33     14.44 o 
   4  15   8      430.69      418.24     27.19 o 
   5  15   8      329.46      287.57     24.15 o 
  -4  16   8      110.16       91.83     14.08 o 
  -3  16   8      454.73      507.62     24.81 o 
  -2  16   8      498.05      456.17     22.95 o 
  -1  16   8      803.19      849.10     24.04 o 
   0  16   8       19.26       31.70     10.36 o 
   1  16   8      700.82      720.20     30.61 o 
   2  16   8      468.64      452.65     27.88 o 
   3  16   8      448.84      445.32     27.71 o 
   4  16   8       84.06       86.85     16.47 o 
  -3  17   8      626.84      624.82     26.58 o 
  -2  17   8     1439.46     1559.30     71.62 o 
  -1  17   8       37.48       37.45     12.98 o 
   0  17   8      800.37      784.45     32.17 o 
   1  17   8       54.92       63.74     14.62 o 
   2  17   8     1327.12     1272.23     49.68 o 
   3  17   8      527.67      458.99     29.36 o 
  -1  18   8      860.95      895.21     34.51 o 
   0  18   8       10.38       -4.45     15.04 o 
   1  18   8      683.97      694.56     33.17 o 
   1   0   9    13275.98    14028.89    128.02 o 
   2   0   9     1176.61     1133.24     16.49 o 
   3   0   9     1212.01     1036.30     15.18 o 
   4   0   9      487.29      433.62     10.02 o 
   5   0   9     3470.00     3306.89     43.81 o 
   6   0   9      262.37      231.15     11.83 o 
   7   0   9     4550.08     4438.05     67.06 o 
   8   0   9     1182.22     1187.46     30.76 o 
   9   0   9      541.03      532.38     29.26 o 
  -9   1   9     1262.51     1260.36     43.62 o 
  -8   1   9      442.93      413.69     24.00 o 
  -7   1   9     1542.14     1584.59     33.84 o 
  -6   1   9     2426.22     2365.75     51.32 o 
  -5   1   9     2163.86     2110.45     31.39 o 
  -4   1   9     2009.12     2008.16     24.76 o 
  -3   1   9     5114.39     5232.42     52.29 o 
  -2   1   9     4215.42     4176.15     46.53 o 
  -1   1   9     2438.32     2402.97     29.55 o 
   0   1   9     6889.10     7489.55     77.11 o 
   1   1   9     2550.08     2547.33     30.20 o 
   2   1   9     4300.93     4239.59     43.66 o 
   3   1   9     4934.50     4934.52     50.87 o 
   4   1   9     2134.03     2145.45     30.23 o 
   5   1   9     2367.45     2316.38     30.19 o 
   6   1   9     2263.46     2241.76     35.13 o 
   7   1   9     1600.78     1635.90     36.15 o 
   8   1   9      407.74      402.88     20.42 o 
   9   1   9     1219.35     1287.37     52.43 o 
  -9   2   9       89.66       74.44     14.63 o 
  -8   2   9     2183.55     2227.74     63.06 o 
  -7   2   9     1414.93     1427.54     38.03 o 
  -6   2   9     1000.96      979.32     27.75 o 
  -5   2   9     2036.53     2070.19     30.65 o 
  -4   2   9     7382.02     7153.79     78.59 o 
  -3   2   9     1081.88     1117.59     17.11 o 
  -2   2   9     1442.70     1548.63     22.38 o 
  -1   2   9      765.70      760.66     11.88 o 
   0   2   9      625.85      679.32     11.78 o 
   1   2   9      725.77      718.59     11.20 o 
   2   2   9     1502.55     1568.04     19.13 o 
   3   2   9     1197.06     1237.42     25.07 o 
   4   2   9     7389.38     7176.67     72.66 o 
   5   2   9     1963.09     1975.66     27.57 o 
   6   2   9      788.51      807.73     19.80 o 
   7   2   9     1210.90     1170.41     32.17 o 
   8   2   9     2071.02     2100.91     42.60 o 
   9   2   9       67.03       60.29     12.01 o 
  -9   3   9       19.63       20.81     12.39 o 
  -8   3   9     1736.87     1722.62     44.92 o 
  -7   3   9      489.66      515.41     23.21 o 
  -6   3   9     4972.02     4987.97     83.91 o 
  -5   3   9     2639.92     2535.33     40.82 o 
  -4   3   9      440.18      463.12     11.35 o 
  -3   3   9     5574.32     5511.18     76.07 o 
  -2   3   9     2074.27     1924.26     26.12 o 
  -1   3   9     1142.41     1114.79     14.34 o 
   0   3   9     2543.43     2491.52     41.75 o 
   1   3   9     1231.61     1187.01     23.62 o 
   2   3   9     2241.74     2148.73     34.67 o 
   3   3   9     5845.31     5612.63     70.37 o 
   4   3   9      605.86      620.78     14.89 o 
   5   3   9     3129.24     3066.37     41.81 o 
   6   3   9     5132.40     5136.20     64.00 o 
   7   3   9      660.39      673.65     19.55 o 
   8   3   9     1816.65     1795.78     39.12 o 
   9   3   9       16.92       18.89     10.40 o 
  -9   4   9       89.74       73.95     14.90 o 
  -8   4   9      671.24      707.38     29.02 o 
  -7   4   9       99.85      112.50     14.31 o 
  -6   4   9      595.06      606.07     23.86 o 
  -5   4   9     2091.61     2094.10     50.90 o 
  -4   4   9     5753.70     5671.21     72.82 o 
  -3   4   9     1178.98     1218.36     20.17 o 
  -2   4   9     2619.92     2680.29     33.63 o 
  -1   4   9      736.55      742.24     12.01 o 
   0   4   9     2347.45     2613.26     33.38 o 
   1   4   9      662.50      690.86     11.79 o 
   2   4   9     2407.69     2503.64     28.52 o 
   3   4   9     1018.02     1047.51     18.81 o 
   4   4   9     5763.80     5607.25     60.07 o 
   5   4   9     2148.59     2155.93     30.19 o 
   6   4   9      489.84      480.98     14.22 o 
   7   4   9      123.05      134.24     11.41 o 
   8   4   9      593.30      633.72     23.61 o 
   9   4   9      101.76      112.87     14.31 o 
  -9   5   9      356.63      375.45     27.40 o 
  -8   5   9      659.74      673.91     28.51 o 
  -7   5   9     1010.22      992.27     33.34 o 
  -6   5   9      930.97      851.45     47.94 o 
  -5   5   9      700.94      665.02     43.75 o 
  -4   5   9      808.52      823.00     21.54 o 
  -3   5   9     5542.89     5552.60     63.05 o 
  -2   5   9      411.62      401.99      9.01 o 
  -1   5   9      466.68      443.85     10.87 o 
   0   5   9        0.22        1.53      2.50 o 
   1   5   9      471.07      464.19     14.97 o 
   2   5   9      332.51      317.71      8.68 o 
   3   5   9     5489.63     5577.21     64.48 o 
   4   5   9      911.41      915.12     18.89 o 
   5   5   9      577.39      570.38     17.36 o 
   6   5   9      818.34      820.43     18.36 o 
   7   5   9      909.86      885.63     22.80 o 
   8   5   9      646.90      658.67     21.16 o 
   9   5   9      401.38      434.63     23.05 o 
  -9   6   9       22.05       16.46     12.86 o 
  -8   6   9     2154.43     2210.87     54.30 o 
  -7   6   9      340.92      343.35     26.76 o 
  -6   6   9     3379.15     3309.29     63.88 o 
  -5   6   9     1876.82     1794.83     43.35 o 
  -4   6   9     1845.12     1784.30     34.15 o 
  -3   6   9     1233.35     1204.66     25.25 o 
  -2   6   9     1509.41     1628.15     25.44 o 
  -1   6   9      971.07      872.24     18.65 o 
   0   6   9      576.60      621.61     12.76 o 
   1   6   9      943.07      859.82     14.12 o 
   2   6   9     1393.07     1483.15     19.62 o 
   3   6   9     1344.83     1299.07     22.95 o 
   4   6   9     2128.80     2058.70     31.76 o 
   5   6   9     1899.73     1859.57     28.41 o 
   6   6   9     3794.62     3724.17     47.26 o 
   7   6   9      355.03      348.38     15.63 o 
   8   6   9     2243.10     2274.09     49.02 o 
   9   6   9       47.38       56.21     19.12 o 
  -8   7   9      106.77      107.55     16.52 o 
  -7   7   9      883.06      982.03     33.55 o 
  -6   7   9     1263.56     1275.88     36.13 o 
  -5   7   9      407.28      415.48     20.37 o 
  -4   7   9     6263.57     6205.35     84.62 o 
  -3   7   9     2907.50     2892.57     40.26 o 
  -2   7   9     6092.40     6166.48     70.80 o 
  -1   7   9     4792.90     4839.07     56.41 o 
   0   7   9     2920.06     3309.29     45.30 o 
   1   7   9     4697.89     4813.73     46.25 o 
   2   7   9     5843.38     5917.83     60.88 o 
   3   7   9     2604.87     2645.17     42.66 o 
   4   7   9     6164.64     6150.04     73.07 o 
   5   7   9      290.37      271.04     15.91 o 
   6   7   9     1282.91     1289.41     24.39 o 
   7   7   9      917.60      945.31     21.81 o 
   8   7   9       59.59       59.75     10.58 o 
  -8   8   9     2024.61     2058.80     53.24 o 
  -7   8   9       17.61       11.09     10.81 o 
  -6   8   9      216.76      198.47     19.02 o 
  -5   8   9     4246.88     4206.28     65.52 o 
  -4   8   9     1383.98     1359.55     26.19 o 
  -3   8   9     2259.83     2285.31     34.80 o 
  -2   8   9      232.35      231.35     10.76 o 
  -1   8   9     1297.42     1309.57     22.16 o 
   0   8   9       23.66       26.99      4.35 o 
   1   8   9     1330.78     1352.76     17.74 o 
   2   8   9      300.98      286.77      9.38 o 
   3   8   9     2236.70     2277.50     39.50 o 
   4   8   9     1413.06     1436.97     30.68 o 
   5   8   9     4313.24     4206.04     56.11 o 
   6   8   9      176.96      169.32     10.93 o 
   7   8   9       30.86       39.15      8.28 o 
   8   8   9     2023.92     2151.92     46.61 o 
  -8   9   9      361.47      390.97     33.03 o 
  -7   9   9     2321.07     2453.51     57.55 o 
  -6   9   9     1110.71     1139.65     35.42 o 
  -5   9   9     1832.65     1850.99     33.52 o 
  -4   9   9     1169.32     1140.39     24.21 o 
  -3   9   9     1825.45     1763.08     35.61 o 
  -2   9   9      942.77      984.66     20.29 o 
  -1   9   9      100.63       95.30     11.24 o 
   0   9   9     2567.49     2554.44     33.19 o 
   1   9   9       82.01       75.02      6.83 o 
   2   9   9      925.19      942.18     17.91 o 
   3   9   9     1980.23     1957.55     37.08 o 
   4   9   9     1153.24     1105.40     27.22 o 
   5   9   9     1955.38     1871.22     37.79 o 
   6   9   9      995.80     1037.91     22.67 o 
   7   9   9     2177.98     2239.42     40.94 o 
   8   9   9      300.76      302.11     24.27 o 
  -7  10   9      804.38      842.26     47.06 o 
  -6  10   9      266.67      272.05     17.07 o 
  -5  10   9     1135.70     1144.81     26.04 o 
  -4  10   9      540.15      586.82     20.37 o 
  -3  10   9      512.17      499.16     15.89 o 
  -2  10   9      403.93      413.68     14.10 o 
  -1  10   9     1197.09     1201.39     20.51 o 
   0  10   9      133.46      114.02      8.58 o 
   1  10   9     1185.60     1184.73     22.23 o 
   2  10   9      463.32      445.63     24.71 o 
   3  10   9      501.82      525.48     19.59 o 
   4  10   9      502.96      507.09     23.95 o 
   5  10   9     1187.48     1194.88     30.20 o 
   6  10   9      146.45      145.34     13.65 o 
   7  10   9      712.75      757.60     25.98 o 
  -7  11   9      493.36      530.11     30.52 o 
  -6  11   9      824.55      844.79     29.77 o 
  -5  11   9      265.46      251.41     14.63 o 
  -4  11   9      622.76      595.75     18.46 o 
  -3  11   9     2297.22     2307.33     37.25 o 
  -2  11   9      313.34      345.00     25.24 o 
  -1  11   9       62.27       62.26      7.26 o 
   0  11   9     1242.24     1249.25     24.23 o 
   1  11   9       40.65       60.38      7.51 o 
   2  11   9      415.54      399.19     21.25 o 
   3  11   9     2481.33     2447.48     44.93 o 
   4  11   9      795.27      740.31     40.06 o 
   5  11   9      302.08      250.60     16.76 o 
   6  11   9      923.61      915.91     38.85 o 
   7  11   9      555.09      554.63     22.30 o 
  -7  12   9      318.03      311.47     24.64 o 
  -6  12   9      106.35      123.85     14.87 o 
  -5  12   9      239.67      258.42     17.97 o 
  -4  12   9     2542.85     2550.56     42.04 o 
  -3  12   9       76.61       78.33      9.25 o 
  -2  12   9     2626.59     2662.43     41.44 o 
  -1  12   9     1079.44     1050.81     27.52 o 
   0  12   9      689.81      693.51     22.17 o 
   1  12   9      981.37      949.55     21.34 o 
   2  12   9     2548.03     2386.46     51.77 o 
   3  12   9       41.27       45.70     11.59 o 
   4  12   9     2596.28     2469.01     58.47 o 
   5  12   9      285.24      307.59     19.04 o 
   6  12   9      100.67       94.32     13.62 o 
   7  12   9      251.31      259.08     19.94 o 
  -6  13   9      990.49     1029.91     32.33 o 
  -5  13   9      499.48      522.82     24.16 o 
  -4  13   9     1406.35     1510.32     31.93 o 
  -3  13   9     1450.06     1427.10     28.35 o 
  -2  13   9      928.10      911.79     22.86 o 
  -1  13   9       37.65       59.90      8.61 o 
   0  13   9     2109.96     2153.11     36.07 o 
   1  13   9       15.33       21.13      8.11 o 
   2  13   9      831.62      772.36     46.02 o 
   3  13   9     1440.90     1409.64     44.61 o 
   4  13   9     1419.20     1411.52     41.11 o 
   5  13   9      579.90      564.96     47.94 o 
   6  13   9      974.91     1002.57     33.79 o 
  -6  14   9      192.58      204.98     18.39 o 
  -5  14   9     1205.55     1252.01     42.09 o 
  -4  14   9      588.84      571.52     20.91 o 
  -3  14   9      447.03      462.86     16.85 o 
  -2  14   9      764.44      754.39     21.72 o 
  -1  14   9      215.47      213.29     13.29 o 
   0  14   9     1755.12     1710.92     32.42 o 
   1  14   9      150.13      152.00     23.86 o 
   2  14   9      619.38      648.77     27.80 o 
   3  14   9      346.51      354.33     25.22 o 
   4  14   9      643.60      692.57     30.45 o 
   5  14   9     1259.37     1325.28     42.10 o 
   6  14   9      141.52      166.05     20.23 o 
  -5  15   9       30.23       27.33     10.25 o 
  -4  15   9      613.02      617.32     25.43 o 
  -3  15   9      685.44      749.09     32.32 o 
  -2  15   9     1298.48     1303.80     29.29 o 
  -1  15   9      760.55      743.09     24.76 o 
   0  15   9        2.71       15.34      9.22 o 
   1  15   9      654.24      587.08     26.89 o 
   2  15   9     1156.93     1131.85     47.98 o 
   3  15   9      631.80      653.98     30.38 o 
   4  15   9      659.46      638.53     31.74 o 
   5  15   9       29.94       22.78     14.10 o 
  -4  16   9      460.06      435.55     23.91 o 
  -3  16   9      178.54      173.59     16.44 o 
  -2  16   9        6.73       10.42      9.71 o 
  -1  16   9     1150.35     1176.09     43.06 o 
   0  16   9      361.21      369.24     20.35 o 
   1  16   9     1141.00     1172.46     52.95 o 
   2  16   9       20.23       20.58     12.56 o 
   3  16   9      181.60      178.93     20.32 o 
   4  16   9      526.82      581.97     40.68 o 
  -3  17   9      339.95      324.82     22.54 o 
  -2  17   9      171.99      184.55     17.47 o 
  -1  17   9      177.89      185.49     19.09 o 
   0  17   9      840.21      846.09     34.21 o 
   1  17   9      159.07      143.76     18.84 o 
   2  17   9      125.94      107.10     17.42 o 
   3  17   9      373.38      316.73     25.54 o 
   0  18   9       14.94       13.65     19.13 o 
   0   0  10     2594.86     2412.09     37.84 o 
   1   0  10     1339.64     1181.10     15.79 o 
   2   0  10      364.23      474.77     14.63 o 
   3   0  10     3766.11     4270.28     63.34 o 
   4   0  10     1120.11     1045.18     17.20 o 
   5   0  10       12.69       26.72      5.98 o 
   6   0  10      595.16      545.53     18.91 o 
   7   0  10     1572.48     1606.28     34.71 o 
   8   0  10      376.57      384.53     23.61 o 
   9   0  10       94.19       68.33     14.54 o 
  -9   1  10      970.45      935.94     34.65 o 
  -8   1  10      722.87      713.63     28.59 o 
  -7   1  10      157.78      156.51     15.50 o 
  -6   1  10     2035.95     2094.06     38.44 o 
  -5   1  10     2940.04     2780.69     38.41 o 
  -4   1  10        6.08        1.78      4.18 o 
  -3   1  10     3779.84     3833.84     42.01 o 
  -2   1  10     4039.39     4086.23     46.12 o 
  -1   1  10     6603.46     6455.42     69.21 o 
   0   1  10      216.78      234.58      7.07 o 
   1   1  10     6472.00     6322.60     71.95 o 
   2   1  10     4059.90     4173.93     39.78 o 
   3   1  10     3336.42     3310.51     36.83 o 
   4   1  10        4.64        3.60      3.83 o 
   5   1  10     2938.86     2841.65     39.99 o 
   6   1  10     1960.42     1986.43     32.93 o 
   7   1  10      130.02      117.45     12.14 o 
   8   1  10      694.98      744.67     25.01 o 
   9   1  10      859.52      809.26     32.25 o 
  -9   2  10      237.00      247.57     21.23 o 
  -8   2  10      542.15      504.42     34.03 o 
  -7   2  10     1059.20     1053.98     32.58 o 
  -6   2  10     1675.25     1657.74     39.02 o 
  -5   2  10     1178.40     1060.73     24.23 o 
  -4   2  10     2787.72     2718.41     35.49 o 
  -3   2  10      277.43      255.44     14.88 o 
  -2   2  10     1720.70     1526.73     22.60 o 
  -1   2  10       67.81       64.29      4.54 o 
   0   2  10     3651.76     3534.48     40.61 o 
   1   2  10       64.86       62.12      3.72 o 
   2   2  10     1502.67     1307.24     17.24 o 
   3   2  10      269.09      274.25      8.57 o 
   4   2  10     2579.93     2493.30     31.24 o 
   5   2  10     1223.49     1132.07     19.63 o 
   6   2  10     1654.35     1661.15     29.72 o 
   7   2  10     1030.45      952.80     26.54 o 
   8   2  10      481.20      500.10     22.29 o 
   9   2  10      242.24      267.21     22.10 o 
  -9   3  10      492.75      513.68     29.04 o 
  -8   3  10      153.81      140.82     16.45 o 
  -7   3  10        2.61        9.57      9.42 o 
  -6   3  10      557.94      559.79     24.26 o 
  -5   3  10     2397.33     2383.40     39.54 o 
  -4   3  10     2870.45     2926.24     43.69 o 
  -3   3  10     2346.75     2185.39     33.66 o 
  -2   3  10      150.37      173.53      8.08 o 
  -1   3  10     1129.51     1018.15     13.98 o 
   0   3  10     1455.94     1432.83     23.08 o 
   1   3  10      781.66      648.07     11.01 o 
   2   3  10      161.20      181.29      7.09 o 
   3   3  10     1943.68     1798.22     26.28 o 
   4   3  10     2855.44     2960.44     36.12 o 
   5   3  10     2319.08     2293.98     31.36 o 
   6   3  10      539.35      524.84     19.96 o 
   7   3  10        7.37       -1.88      6.10 o 
   8   3  10      166.57      174.70     15.11 o 
   9   3  10      523.99      546.03     26.72 o 
  -9   4  10      118.37      115.55     17.44 o 
  -8   4  10      162.34      152.95     17.14 o 
  -7   4  10      225.45      208.54     18.84 o 
  -6   4  10      286.55      278.53     18.65 o 
  -5   4  10     1508.03     1533.50     36.59 o 
  -4   4  10     2411.11     2370.20     37.03 o 
  -3   4  10     1113.86     1062.80     18.93 o 
  -2   4  10     2506.75     2453.29     31.85 o 
  -1   4  10      762.78      756.44     12.50 o 
   0   4  10     8577.02     8612.69     90.35 o 
   1   4  10      756.44      753.15     12.74 o 
   2   4  10     2639.02     2596.00     29.69 o 
   3   4  10     1086.42     1059.34     19.29 o 
   4   4  10     2616.56     2627.83     33.70 o 
   5   4  10     1584.07     1565.47     24.88 o 
   6   4  10      287.71      303.35     12.38 o 
   7   4  10      191.06      200.67     18.89 o 
   8   4  10      159.23      173.01     15.34 o 
   9   4  10      125.93      131.58     14.96 o 
  -9   5  10      405.18      439.45     44.63 o 
  -8   5  10       16.33        3.47     10.76 o 
  -7   5  10       85.72       86.76     13.68 o 
  -6   5  10      224.36      218.17     17.14 o 
  -5   5  10     1010.15      989.17     29.04 o 
  -4   5  10     6268.50     6083.59     82.27 o 
  -3   5  10     5485.36     5467.00     74.74 o 
  -2   5  10      143.21      143.67      6.43 o 
  -1   5  10     3639.95     3538.20     42.91 o 
   0   5  10     2954.42     2961.47     36.48 o 
   1   5  10     4025.94     3942.50     41.99 o 
   2   5  10      123.62      115.32      6.09 o 
   3   5  10     6071.49     5959.17     68.69 o 
   4   5  10     6318.38     6135.70     71.58 o 
   5   5  10     1088.52     1091.62     21.80 o 
   6   5  10      260.70      275.23     12.42 o 
   7   5  10      106.95      113.52     10.94 o 
   8   5  10       16.34       14.78      9.49 o 
   9   5  10      420.19      420.21     30.35 o 
  -8   6  10      151.32      150.75     17.71 o 
  -7   6  10     1844.59     1824.60     46.61 o 
  -6   6  10      195.50      215.10     22.89 o 
  -5   6  10      150.16      138.53     13.59 o 
  -4   6  10     1994.90     1949.46     36.36 o 
  -3   6  10     1071.45     1044.10     23.96 o 
  -2   6  10     6074.93     6023.40     61.04 o 
  -1   6  10      500.40      540.67     17.04 o 
   0   6  10      283.00      184.33      7.84 o 
   1   6  10      498.07      556.84     10.26 o 
   2   6  10     6137.14     6048.26     60.97 o 
   3   6  10     1052.41     1051.99     23.60 o 
   4   6  10     1960.42     1905.60     30.69 o 
   5   6  10      142.39      157.49      9.59 o 
   6   6  10      182.97      188.12     11.04 o 
   7   6  10     1758.02     1759.52     35.00 o 
   8   6  10      179.11      213.24     14.91 o 
  -8   7  10      827.56      820.14     32.86 o 
  -7   7  10       44.77       54.84     13.17 o 
  -6   7  10      630.93      666.23     26.30 o 
  -5   7  10      130.47      106.43     12.84 o 
  -4   7  10     1183.21     1189.45     27.65 o 
  -3   7  10     2497.46     2449.87     36.20 o 
  -2   7  10      296.84      307.23     11.98 o 
  -1   7  10     1178.92     1099.67     19.65 o 
   0   7  10      806.04      691.98     14.47 o 
   1   7  10     1173.71     1088.86     15.05 o 
   2   7  10      265.96      263.83     12.89 o 
   3   7  10     2829.39     2689.34     43.57 o 
   4   7  10     1278.20     1281.12     24.53 o 
   5   7  10      118.40      114.37      9.61 o 
   6   7  10      546.84      567.18     17.29 o 
   7   7  10       39.17       34.57      8.05 o 
   8   7  10      769.26      776.39     23.81 o 
  -8   8  10      228.57      204.35     20.54 o 
  -7   8  10     1123.00     1233.43     61.47 o 
  -6   8  10      319.80      326.78     22.78 o 
  -5   8  10     1057.32     1083.70     28.31 o 
  -4   8  10     1569.25     1564.99     28.81 o 
  -3   8  10      394.16      405.96     15.61 o 
  -2   8  10     1587.35     1560.26     40.82 o 
  -1   8  10      823.50      764.21     16.53 o 
   0   8  10     1270.64     1184.20     20.44 o 
   1   8  10      870.90      813.34     15.42 o 
   2   8  10     1617.23     1606.29     25.99 o 
   3   8  10      352.52      348.78     15.77 o 
   4   8  10     1708.62     1652.53     33.45 o 
   5   8  10     1114.08     1145.54     24.48 o 
   6   8  10      317.17      320.31     14.41 o 
   7   8  10     1011.04     1055.53     29.10 o 
   8   8  10      158.09      147.61     15.92 o 
  -8   9  10      142.39      143.58     18.64 o 
  -7   9  10      120.39      115.34     16.66 o 
  -6   9  10      746.52      747.30     29.10 o 
  -5   9  10      785.21      785.46     21.32 o 
  -4   9  10     2091.34     2069.53     34.81 o 
  -3   9  10     2748.34     2769.66     40.80 o 
  -2   9  10     3498.40     3431.10     46.03 o 
  -1   9  10     2917.03     2866.39     39.09 o 
   0   9  10        0.39       -1.74      3.71 o 
   1   9  10     2660.61     2641.27     33.92 o 
   2   9  10     3430.96     3377.66     52.98 o 
   3   9  10     2496.01     2473.15     43.28 o 
   4   9  10     2050.74     2019.47     38.93 o 
   5   9  10      693.59      706.50     23.14 o 
   6   9  10      670.48      691.75     22.10 o 
   7   9  10       97.33      116.36     11.06 o 
   8   9  10      103.90      122.17     15.10 o 
  -7  10  10      175.27      196.19     20.17 o 
  -6  10  10      472.11      486.76     32.62 o 
  -5  10  10     1785.61     1766.61     53.16 o 
  -4  10  10      233.58      215.92     12.94 o 
  -3  10  10      863.24      825.75     20.18 o 
  -2  10  10     1012.37      978.86     24.31 o 
  -1  10  10      308.31      312.37     11.35 o 
   0  10  10     1422.92     1359.50     30.75 o 
   1  10  10      299.65      317.25     12.28 o 
   2  10  10      861.87      799.68     22.81 o 
   3  10  10      909.32      909.46     24.82 o 
   4  10  10      156.68      142.59     12.72 o 
   5  10  10     1905.37     1907.56     39.65 o 
   6  10  10      467.77      471.89     21.74 o 
   7  10  10      138.88      145.44     13.40 o 
  -7  11  10      437.65      419.06     33.72 o 
  -6  11  10       87.09       74.95     12.68 o 
  -5  11  10      222.78      234.54     14.68 o 
  -4  11  10      205.05      249.84     14.23 o 
  -3  11  10     2956.67     2866.93     43.31 o 
  -2  11  10      392.74      377.59     17.06 o 
  -1  11  10     3218.56     3177.95     40.29 o 
   0  11  10      351.14      370.51     14.13 o 
   1  11  10     3060.71     2974.89     49.11 o 
   2  11  10      346.36      321.08     19.93 o 
   3  11  10     3146.52     3020.83     52.11 o 
   4  11  10      224.49      222.41     15.41 o 
   5  11  10      186.63      182.07     15.10 o 
   6  11  10       59.66       66.47     12.17 o 
   7  11  10      454.16      421.40     23.29 o 
  -7  12  10       56.39       41.42     14.56 o 
  -6  12  10       78.57       78.87     13.05 o 
  -5  12  10      426.96      470.22     19.69 o 
  -4  12  10     1069.01     1117.56     26.33 o 
  -3  12  10      131.29      140.82     11.17 o 
  -2  12  10     2259.25     2273.70     33.67 o 
  -1  12  10      543.71      536.88     17.13 o 
   0  12  10     1962.65     1924.58     32.75 o 
   1  12  10      513.01      471.32     20.59 o 
   2  12  10     2619.49     2519.62     66.13 o 
   3  12  10      143.68      153.92     15.85 o 
   4  12  10     1150.60     1161.55     33.60 o 
   5  12  10      519.88      527.62     26.80 o 
   6  12  10       85.77       82.05     13.18 o 
   7  12  10       68.07       57.29     11.58 o 
  -6  13  10      384.24      413.19     23.69 o 
  -5  13  10      379.77      377.79     21.48 o 
  -4  13  10     1851.22     1885.82     35.95 o 
  -3  13  10      898.38      926.07     21.43 o 
  -2  13  10      133.48      144.68     11.58 o 
  -1  13  10      752.49      753.67     20.71 o 
   0  13  10      547.67      559.02     17.76 o 
   1  13  10      916.63      932.20     31.34 o 
   2  13  10      129.26       94.73     14.31 o 
   3  13  10     1138.49     1117.65     36.08 o 
   4  13  10     1980.69     2023.40     50.92 o 
   5  13  10      358.32      406.97     22.30 o 
   6  13  10      450.81      444.07     30.24 o 
  -5  14  10      227.55      251.50     16.47 o 
  -4  14  10      556.15      569.65     21.18 o 
  -3  14  10      709.35      723.15     22.09 o 
  -2  14  10      909.64      950.80     24.54 o 
  -1  14  10      127.38      128.66     11.34 o 
   0  14  10     2554.58     2387.08     45.04 o 
   1  14  10      141.51      140.90     15.97 o 
   2  14  10      984.34      966.98     33.76 o 
   3  14  10      625.61      642.86     53.27 o 
   4  14  10      688.51      670.79     30.60 o 
   5  14  10      179.15      165.68     19.92 o 
  -5  15  10       65.97       68.41     11.73 o 
  -4  15  10      312.23      339.06     21.07 o 
  -3  15  10      586.25      535.99     25.94 o 
  -2  15  10       58.11       60.36     10.18 o 
  -1  15  10     1071.94     1046.43     26.00 o 
   0  15  10     1065.38     1062.55     29.41 o 
   1  15  10     1094.79      989.76     38.47 o 
   2  15  10       64.88       53.93     13.55 o 
   3  15  10      729.93      680.13     31.02 o 
   4  15  10      363.59      361.85     26.37 o 
   5  15  10       62.53       67.20     15.94 o 
  -4  16  10      549.69      602.18     27.01 o 
  -3  16  10      837.40      784.72     28.21 o 
  -2  16  10      461.27      451.28     22.99 o 
  -1  16  10      100.05       87.63     12.74 o 
   0  16  10     1047.35     1028.32     36.22 o 
   1  16  10       98.32      100.21     16.29 o 
   2  16  10      393.81      418.81     26.93 o 
   3  16  10      781.18      730.39     32.65 o 
   4  16  10      526.22      528.57     31.43 o 
  -2  17  10      412.84      375.42     25.41 o 
  -1  17  10      908.22      977.06     41.59 o 
   0  17  10       11.32        7.20     12.57 o 
   1  17  10      734.80      747.18     32.95 o 
   2  17  10      365.58      346.21     26.15 o 
   1   0  11     3581.36     4052.15     41.87 o 
   2   0  11      128.53       87.81      4.96 o 
   3   0  11      488.23      519.70     10.48 o 
   4   0  11     2053.37     2142.95     27.12 o 
   5   0  11       65.67       65.15     10.49 o 
   6   0  11     4154.19     4087.74     61.93 o 
   7   0  11     1258.89     1257.29     30.52 o 
   8   0  11      195.34      170.84     17.20 o 
   9   0  11     1410.46     1378.69     42.15 o 
  -9   1  11      660.83      685.76     30.26 o 
  -8   1  11     1189.58     1217.28     37.75 o 
  -7   1  11      195.84      207.84     22.45 o 
  -6   1  11      951.97      896.61     24.20 o 
  -5   1  11     1922.13     1984.12     35.98 o 
  -4   1  11      839.09      857.94     16.92 o 
  -3   1  11     1793.71     1803.34     27.91 o 
  -2   1  11      704.33      769.37     13.31 o 
  -1   1  11     5085.34     5266.74     58.33 o 
   0   1  11     1810.85     1878.72     28.89 o 
   1   1  11     5098.30     5425.30     59.17 o 
   2   1  11      718.64      776.80     12.90 o 
   3   1  11     2073.24     2083.01     30.54 o 
   4   1  11      782.32      792.38     17.12 o 
   5   1  11     2340.35     2427.25     36.06 o 
   6   1  11     1057.41     1031.76     26.36 o 
   7   1  11      198.33      198.82     14.70 o 
   8   1  11     1186.90     1137.50     30.81 o 
   9   1  11      698.75      657.71     34.20 o 
  -9   2  11       14.65        2.55     11.46 o 
  -8   2  11      210.05      245.16     23.81 o 
  -7   2  11      971.33      906.81     30.76 o 
  -6   2  11     3113.31     2934.50     88.93 o 
  -5   2  11     2068.12     2032.50     36.14 o 
  -4   2  11     2136.98     2110.96     36.17 o 
  -3   2  11     1514.27     1500.18     21.35 o 
  -2   2  11     3786.55     3782.36     45.42 o 
  -1   2  11      441.06      432.61     10.68 o 
   0   2  11      315.20      300.98      8.67 o 
   1   2  11      471.58      491.66     12.47 o 
   2   2  11     3779.22     3746.38     40.52 o 
   3   2  11     1474.40     1449.88     20.83 o 
   4   2  11     1804.75     1857.27     25.73 o 
   5   2  11     2052.40     2064.05     28.83 o 
   6   2  11     2860.53     2831.59     42.89 o 
   7   2  11     1049.16     1071.11     28.62 o 
   8   2  11      111.26      109.91     14.73 o 
   9   2  11        6.10       19.74     12.52 o 
  -9   3  11      591.54      668.41     32.86 o 
  -8   3  11      253.41      246.85     20.38 o 
  -7   3  11      968.98      949.05     31.58 o 
  -6   3  11      535.54      497.29     21.92 o 
  -5   3  11     4075.64     4174.34     71.81 o 
  -4   3  11     2590.90     2362.22     37.95 o 
  -3   3  11     1879.04     1850.85     41.45 o 
  -2   3  11      477.04      468.55     11.55 o 
  -1   3  11     5411.95     5369.65     50.35 o 
   0   3  11      805.82      827.42     16.56 o 
   1   3  11     5548.83     5627.75     61.00 o 
   2   3  11      542.00      528.12     15.25 o 
   3   3  11     2071.62     2045.89     29.22 o 
   4   3  11     2697.54     2531.61     32.58 o 
   5   3  11     3882.10     3921.85     46.50 o 
   6   3  11      469.73      447.67     15.83 o 
   7   3  11      777.61      741.77     24.07 o 
   8   3  11      239.74      219.80     16.52 o 
   9   3  11      673.24      702.89     26.38 o 
  -9   4  11       98.83      108.23     17.16 o 
  -8   4  11      368.01      349.56     23.60 o 
  -7   4  11      650.29      585.43     25.81 o 
  -6   4  11     1301.62     1255.96     46.23 o 
  -5   4  11     1612.00     1556.53     45.60 o 
  -4   4  11       38.05       42.42     12.12 o 
  -3   4  11     3126.09     3036.69     39.62 o 
  -2   4  11     1343.64     1296.98     41.86 o 
  -1   4  11       55.31       49.60      4.03 o 
   0   4  11       47.51       76.82      7.44 o 
   1   4  11       72.30       66.53      4.55 o 
   2   4  11     1351.46     1325.90     18.54 o 
   3   4  11     3125.72     3034.67     53.58 o 
   4   4  11       93.02      108.07      8.33 o 
   5   4  11     1667.89     1662.86     28.68 o 
   6   4  11     1231.10     1196.55     28.91 o 
   7   4  11      563.30      574.26     22.28 o 
   8   4  11      407.21      399.61     21.20 o 
   9   4  11      122.22      130.71     15.07 o 
  -8   5  11       56.70       55.72     13.77 o 
  -7   5  11     1795.62     1784.63     45.48 o 
  -6   5  11      816.30      756.62     27.43 o 
  -5   5  11     1679.49     1609.63     38.40 o 
  -4   5  11     1614.54     1555.66     39.48 o 
  -3   5  11      379.09      379.07     14.60 o 
  -2   5  11      492.17      486.43     10.83 o 
  -1   5  11     3737.00     3734.94     40.36 o 
   0   5  11        6.91       11.46      3.44 o 
   1   5  11     3578.50     3654.27     43.31 o 
   2   5  11      486.18      481.98     11.29 o 
   3   5  11      268.68      295.66     12.22 o 
   4   5  11     1535.08     1492.57     27.09 o 
   5   5  11     1687.24     1679.96     26.76 o 
   6   5  11      807.97      831.16     18.98 o 
   7   5  11     1997.52     1990.03     36.52 o 
   8   5  11       86.23       84.39     12.79 o 
  -8   6  11      415.05      390.69     25.72 o 
  -7   6  11      619.36      695.07     35.58 o 
  -6   6  11     1717.10     1667.68     41.86 o 
  -5   6  11      962.74      917.13     28.52 o 
  -4   6  11        1.57        9.73      6.92 o 
  -3   6  11     1670.52     1636.14     31.08 o 
  -2   6  11     4331.06     4245.24     52.30 o 
  -1   6  11       47.20       45.66      6.24 o 
   0   6  11       21.28       22.98      4.04 o 
   1   6  11       32.61       30.17      4.15 o 
   2   6  11     4239.43     4213.07     50.65 o 
   3   6  11     1551.60     1552.32     31.16 o 
   4   6  11       37.32       38.94      6.96 o 
   5   6  11      920.29      890.77     19.08 o 
   6   6  11     1688.70     1698.24     28.62 o 
   7   6  11      619.14      648.69     24.44 o 
   8   6  11      535.59      563.81     24.57 o 
  -8   7  11      867.81      859.28     33.70 o 
  -7   7  11      886.20      924.45     32.87 o 
  -6   7  11      586.61      627.15     26.11 o 
  -5   7  11     2471.15     2355.91     50.07 o 
  -4   7  11       94.47       87.76     10.03 o 
  -3   7  11     1228.75     1203.72     29.15 o 
  -2   7  11     3862.45     3931.19     49.92 o 
  -1   7  11     2976.08     2945.74     38.75 o 
   0   7  11        4.86       12.49      4.03 o 
   1   7  11     2956.23     2938.27     31.32 o 
   2   7  11     3640.88     3554.02     52.87 o 
   3   7  11     1041.27     1030.86     28.57 o 
   4   7  11       55.66       46.13      7.40 o 
   5   7  11     2168.03     2172.82     35.47 o 
   6   7  11      600.20      582.64     16.99 o 
   7   7  11      843.00      907.92     24.41 o 
   8   7  11      817.44      826.34     27.75 o 
  -8   8  11      263.94      246.57     22.12 o 
  -7   8  11      400.49      361.57     24.17 o 
  -6   8  11     2779.17     2833.42     59.93 o 
  -5   8  11        5.86       11.49      8.04 o 
  -4   8  11      307.27      298.68     14.11 o 
  -3   8  11      196.62      219.09     11.61 o 
  -2   8  11     2700.08     2667.49     38.04 o 
  -1   8  11      904.40      917.68     18.44 o 
   0   8  11     1507.18     1417.76     23.14 o 
   1   8  11      820.67      818.86     15.61 o 
   2   8  11     2779.74     2696.59     44.53 o 
   3   8  11      140.15      153.82     11.69 o 
   4   8  11      411.05      439.29     18.22 o 
   5   8  11       23.31       33.42      8.77 o 
   6   8  11     2799.94     2760.49     40.28 o 
   7   8  11      381.54      370.02     18.13 o 
   8   8  11      346.26      361.85     19.03 o 
  -8   9  11      742.78      803.08     34.15 o 
  -7   9  11      571.61      539.39     29.51 o 
  -6   9  11      619.82      629.60     26.73 o 
  -5   9  11      961.40      962.32     23.95 o 
  -4   9  11     2092.09     2077.55     35.33 o 
  -3   9  11       47.70       41.87      7.25 o 
  -2   9  11      460.21      431.68     14.32 o 
  -1   9  11     1545.52     1500.27     25.49 o 
   0   9  11      342.55      319.88     13.57 o 
   1   9  11     1531.99     1488.59     26.16 o 
   2   9  11      553.11      523.35     18.71 o 
   3   9  11       27.63       31.76      7.95 o 
   4   9  11     2140.12     2157.27     40.97 o 
   5   9  11      923.58      942.01     26.68 o 
   6   9  11      546.98      538.32     19.63 o 
   7   9  11      540.73      529.90     18.69 o 
   8   9  11      702.56      721.54     28.48 o 
  -7  10  11      395.22      422.66     27.14 o 
  -6  10  11     2052.13     2077.75     49.65 o 
  -5  10  11      707.44      723.76     21.44 o 
  -4  10  11      376.14      402.27     17.00 o 
  -3  10  11      830.11      820.30     20.45 o 
  -2  10  11      308.16      314.75     20.63 o 
  -1  10  11       11.57       10.88      6.08 o 
   0  10  11      768.26      802.02     21.55 o 
   1  10  11        4.15       12.08      6.65 o 
   2  10  11      285.13      262.61     15.26 o 
   3  10  11      858.94      863.77     33.94 o 
   4  10  11      278.44      296.34     24.40 o 
   5  10  11      723.51      679.41     23.55 o 
   6  10  11     1948.64     1974.38     42.16 o 
   7  10  11      311.38      349.82     18.96 o 
  -7  11  11      493.91      529.88     30.53 o 
  -6  11  11        8.64        7.56      8.82 o 
  -5  11  11      107.83      117.57     11.71 o 
  -4  11  11     1824.94     1900.12     34.86 o 
  -3  11  11      303.85      314.73     14.93 o 
  -2  11  11      527.83      517.60     28.16 o 
  -1  11  11     5153.37     5113.29     65.23 o 
   0  11  11      372.68      376.37     16.97 o 
   1  11  11     5182.94     5137.67     72.77 o 
   2  11  11      504.65      518.52     23.93 o 
   3  11  11      383.55      398.58     19.47 o 
   4  11  11     1903.57     1950.44     68.95 o 
   5  11  11      132.91      143.43     14.13 o 
   6  11  11       31.02       39.50     11.24 o 
   7  11  11      547.04      505.41     22.45 o 
  -6  12  11     1141.79     1187.07     34.73 o 
  -5  12  11      952.73      932.77     31.51 o 
  -4  12  11      193.68      201.69     13.67 o 
  -3  12  11     3091.23     3094.03     46.95 o 
  -2  12  11     1161.00     1223.02     26.29 o 
  -1  12  11      746.53      757.33     20.10 o 
   0  12  11       49.24       20.58      7.98 o 
   1  12  11      717.15      640.18     25.58 o 
   2  12  11      996.23      935.12     45.02 o 
   3  12  11     3239.53     3068.43     63.33 o 
   4  12  11       99.23      104.69     13.10 o 
   5  12  11     1037.07      989.02     33.77 o 
   6  12  11     1204.89     1241.67     34.75 o 
  -6  13  11      146.69      142.66     16.31 o 
  -5  13  11     2345.90     2313.09     48.58 o 
  -4  13  11      288.15      290.91     16.79 o 
  -3  13  11      357.26      358.07     15.35 o 
  -2  13  11      735.88      718.45     21.04 o 
  -1  13  11      282.77      270.38     14.47 o 
   0  13  11      282.93      270.85     19.01 o 
   1  13  11      239.58      217.24     18.43 o 
   2  13  11      652.71      590.89     26.99 o 
   3  13  11      264.53      240.97     20.28 o 
   4  13  11      307.03      257.26     21.54 o 
   5  13  11     2534.12     2375.73     49.52 o 
   6  13  11      149.26      140.61     16.10 o 
  -5  14  11       27.61       44.10     11.90 o 
  -4  14  11      495.61      517.45     20.80 o 
  -3  14  11     1008.80     1023.74     26.34 o 
  -2  14  11      704.54      753.69     22.28 o 
  -1  14  11       57.92       73.63     10.03 o 
   0  14  11      199.15      213.95     15.49 o 
   1  14  11       37.32       57.38     19.85 o 
   2  14  11      599.10      616.79     37.74 o 
   3  14  11      904.36      920.41     34.05 o 
   4  14  11      412.24      447.02     32.63 o 
   5  14  11       14.40       17.36     14.80 o 
  -4  15  11       58.15       71.53     14.06 o 
  -3  15  11      488.73      461.35     23.18 o 
  -2  15  11      660.06      682.97     29.47 o 
  -1  15  11      249.96      271.91     17.78 o 
   0  15  11        2.65       12.53     11.21 o 
   1  15  11      203.03      211.23     19.64 o 
   2  15  11      565.60      545.71     28.81 o 
   3  15  11      358.62      311.00     24.01 o 
   4  15  11       34.63       30.91     14.27 o 
  -3  16  11      247.62      232.58     18.22 o 
  -2  16  11      885.41      922.41     57.75 o 
  -1  16  11       29.92       35.93     10.73 o 
   0  16  11     2435.54     2503.55     59.52 o 
   1  16  11       15.40       22.24     13.06 o 
   2  16  11      901.91      954.33     60.80 o 
   3  16  11      217.89      219.77     21.92 o 
  -2  17  11      967.56     1002.17     37.05 o 
  -1  17  11      267.96      279.71     23.58 o 
   0  17  11        4.71       23.02     13.43 o 
   1  17  11      252.17      250.08     22.90 o 
   2  17  11     1003.64      973.54     37.96 o 
   0   0  12    23443.63    23946.88    306.13 o 
   1   0  12     5655.92     6270.34     61.92 o 
   2   0  12     2550.65     2803.63     34.66 o 
   3   0  12      520.66      608.64     11.63 o 
   4   0  12      401.91      401.38     12.18 o 
   5   0  12      422.55      458.84     29.91 o 
   6   0  12     1751.31     1639.67     34.20 o 
   7   0  12     2011.67     1979.49     40.25 o 
   8   0  12      382.12      387.81     24.17 o 
   9   0  12       43.07       64.21     14.79 o 
  -9   1  12       39.53       29.90     12.54 o 
  -8   1  12      490.92      429.06     26.83 o 
  -7   1  12     2319.01     2258.58     60.44 o 
  -6   1  12      160.38      164.23     12.73 o 
  -5   1  12       28.04       23.16      7.52 o 
  -4   1  12     3478.80     3560.30     52.28 o 
  -3   1  12      206.14      171.56      6.13 o 
  -2   1  12     2089.04     2074.31     24.76 o 
  -1   1  12      875.01      887.15     27.53 o 
   0   1  12    11312.31    11030.58    178.65 o 
   1   1  12     1067.16     1139.09     15.82 o 
   2   1  12     2195.76     2198.47     26.61 o 
   3   1  12      162.79      139.31      6.82 o 
   4   1  12     3230.43     3271.66     38.39 o 
   5   1  12       22.91       20.39      7.57 o 
   6   1  12      151.37      174.15     14.32 o 
   7   1  12     2306.36     2262.30     43.95 o 
   8   1  12      414.61      398.01     24.89 o 
   9   1  12       57.15       30.08     13.02 o 
  -9   2  12      163.00      163.69     18.89 o 
  -8   2  12      251.71      264.68     21.24 o 
  -7   2  12     1231.17     1197.97     62.66 o 
  -6   2  12       17.57       20.03     11.52 o 
  -5   2  12      607.50      584.11     18.67 o 
  -4   2  12     1682.95     1620.82     30.12 o 
  -3   2  12      704.58      748.19     18.02 o 
  -2   2  12     1503.62     1606.09     24.39 o 
  -1   2  12     2764.56     2574.88     29.92 o 
   0   2  12      954.27      916.98     28.58 o 
   1   2  12     2811.90     2586.47     35.50 o 
   2   2  12     1326.64     1415.28     21.71 o 
   3   2  12      630.27      674.16     20.43 o 
   4   2  12     1652.44     1593.01     23.52 o 
   5   2  12      522.89      519.51     15.69 o 
   6   2  12       16.59       27.38      8.59 o 
   7   2  12     1246.91     1236.26     31.20 o 
   8   2  12      223.79      205.89     16.32 o 
   9   2  12      108.03      128.20     17.24 o 
  -9   3  12       41.38       49.52     16.01 o 
  -8   3  12      356.08      414.55     42.40 o 
  -7   3  12       63.24       49.96     12.35 o 
  -6   3  12     1126.69     1126.89     32.81 o 
  -5   3  12     1495.56     1491.39     36.40 o 
  -4   3  12     2558.18     2615.73     41.26 o 
  -3   3  12     1217.60     1212.36     27.29 o 
  -2   3  12     2628.35     2737.64     35.67 o 
  -1   3  12     3189.30     3428.00     34.97 o 
   0   3  12    11819.02    12096.49    140.29 o 
   1   3  12     3059.18     3313.13     42.99 o 
   2   3  12     2437.24     2553.37     29.92 o 
   3   3  12     1153.34     1166.90     22.79 o 
   4   3  12     2280.00     2352.21     31.22 o 
   5   3  12     1545.38     1559.70     24.69 o 
   6   3  12     1135.65     1168.28     28.81 o 
   7   3  12       64.80       44.47     10.39 o 
   8   3  12      391.36      473.25     23.25 o 
   9   3  12       43.23       31.27     12.95 o 
  -8   4  12      222.31      204.52     30.41 o 
  -7   4  12     1103.15     1085.07     34.42 o 
  -6   4  12       37.99       32.43     10.37 o 
  -5   4  12     1619.81     1567.78     37.87 o 
  -4   4  12     1226.25     1219.79     34.98 o 
  -3   4  12     4461.54     4356.16     53.21 o 
  -2   4  12      477.22      486.73     12.18 o 
  -1   4  12    11198.57    10968.35     96.48 o 
   0   4  12      655.62      637.47     22.41 o 
   1   4  12    11355.07    11186.47    115.82 o 
   2   4  12      501.57      536.72     11.96 o 
   3   4  12     4549.51     4479.70     60.85 o 
   4   4  12     1230.24     1205.81     20.76 o 
   5   4  12     1712.17     1659.89     30.02 o 
   6   4  12       33.46       43.07      7.96 o 
   7   4  12     1036.60      955.76     27.74 o 
   8   4  12      253.25      265.84     18.35 o 
  -8   5  12     1560.37     1494.43     46.96 o 
  -7   5  12      685.14      643.58     27.32 o 
  -6   5  12     1507.27     1481.00     39.10 o 
  -5   5  12      670.03      620.00     25.38 o 
  -4   5  12      905.59      925.21     26.85 o 
  -3   5  12     1560.28     1563.12     30.22 o 
  -2   5  12     1231.74     1213.16     18.65 o 
  -1   5  12     4139.18     4170.40     41.69 o 
   0   5  12     2604.38     2477.06     30.85 o 
   1   5  12     4151.97     4243.25     49.50 o 
   2   5  12     1459.75     1470.52     31.10 o 
   3   5  12     1672.37     1656.88     27.16 o 
   4   5  12      973.74      972.04     20.48 o 
   5   5  12      755.95      768.88     17.57 o 
   6   5  12     1558.05     1499.05     29.83 o 
   7   5  12      690.88      694.78     24.23 o 
   8   5  12     1526.97     1518.05     37.67 o 
  -8   6  12      884.58      861.50     33.87 o 
  -7   6  12       28.66       22.24     11.03 o 
  -6   6  12      709.48      706.29     27.34 o 
  -5   6  12     1167.50     1158.80     32.64 o 
  -4   6  12     1023.57     1029.41     25.41 o 
  -3   6  12      835.33      897.51     22.13 o 
  -2   6  12      792.50      793.39     17.48 o 
  -1   6  12     5267.40     5229.30     69.21 o 
   0   6  12      267.75      234.27      8.27 o 
   1   6  12     5433.87     5384.49     56.34 o 
   2   6  12      898.91      904.68     24.07 o 
   3   6  12      807.97      884.87     34.52 o 
   4   6  12     1125.05     1112.03     22.82 o 
   5   6  12      993.18     1008.69     20.69 o 
   6   6  12      668.86      700.16     18.59 o 
   7   6  12       39.34       40.36     10.78 o 
   8   6  12      915.62      940.04     45.03 o 
  -8   7  12      294.37      288.09     23.36 o 
  -7   7  12     1471.58     1460.03     42.09 o 
  -6   7  12      511.60      521.21     25.69 o 
  -5   7  12      198.53      177.56     15.93 o 
  -4   7  12     2859.07     2803.15     47.63 o 
  -3   7  12      225.37      208.58     11.29 o 
  -2   7  12     2099.82     2147.00     32.49 o 
  -1   7  12      832.41      777.27     23.11 o 
   0   7  12     2007.91     2053.48     32.02 o 
   1   7  12      895.57      827.56     17.71 o 
   2   7  12     2289.59     2272.42     38.97 o 
   3   7  12      247.64      243.27     22.94 o 
   4   7  12     2799.69     2738.84     45.92 o 
   5   7  12      215.42      218.00     12.64 o 
   6   7  12      531.17      518.18     16.63 o 
   7   7  12     1385.99     1358.05     30.61 o 
   8   7  12      230.12      236.41     18.23 o 
  -8   8  12      228.55      226.32     28.74 o 
  -7   8  12      319.90      337.00     25.12 o 
  -6   8  12      742.19      749.74     29.26 o 
  -5   8  12      917.49      920.26     35.58 o 
  -4   8  12      319.13      303.44     14.31 o 
  -3   8  12      181.52      203.51     11.61 o 
  -2   8  12     1353.34     1379.27     24.99 o 
  -1   8  12      864.64      877.71     18.33 o 
   0   8  12     3430.62     3412.81     53.63 o 
   1   8  12      735.15      743.52     17.43 o 
   2   8  12     1165.15     1193.00     26.96 o 
   3   8  12      121.12      119.01     13.96 o 
   4   8  12      293.12      311.58     16.45 o 
   5   8  12      817.78      831.08     24.22 o 
   6   8  12      665.09      674.78     18.69 o 
   7   8  12      322.02      332.06     18.20 o 
   8   8  12      228.59      252.67     22.70 o 
  -7   9  12      805.65      817.93     32.43 o 
  -6   9  12      273.13      252.21     20.10 o 
  -5   9  12      428.84      420.72     18.15 o 
  -4   9  12     1326.94     1315.05     27.14 o 
  -3   9  12     1144.52     1127.05     23.82 o 
  -2   9  12     1483.48     1456.99     26.32 o 
  -1   9  12      162.62      163.52      9.54 o 
   0   9  12     4091.37     3974.54    126.71 o 
   1   9  12      137.98      125.89      9.17 o 
   2   9  12     1128.59     1143.57     29.01 o 
   3   9  12     1020.88     1009.04     34.31 o 
   4   9  12     1216.67     1253.93     29.97 o 
   5   9  12      402.48      389.45     30.06 o 
   6   9  12      243.28      277.82     16.15 o 
   7   9  12      774.34      778.05     24.26 o 
  -7  10  12      906.33      938.41     30.25 o 
  -6  10  12       30.02       47.90     10.83 o 
  -5  10  12      252.00      254.63     14.90 o 
  -4  10  12     2088.02     2118.61     46.58 o 
  -3  10  12      938.37      910.14     21.80 o 
  -2  10  12      923.18      914.79     24.08 o 
  -1  10  12      886.87      848.90     19.12 o 
   0  10  12     3503.44     3468.58     60.23 o 
   1  10  12      753.39      768.56     21.09 o 
   2  10  12      868.45      877.78     24.63 o 
   3  10  12      913.00      935.16     35.24 o 
   4  10  12     2083.06     2112.68     41.89 o 
   5  10  12      214.56      204.03     15.36 o 
   6  10  12       46.75       45.14     11.28 o 
   7  10  12      986.31     1033.98     28.28 o 
  -7  11  12      239.80      255.31     22.60 o 
  -6  11  12      196.44      204.49     16.56 o 
  -5  11  12      804.28      830.65     33.70 o 
  -4  11  12      829.34      855.74     22.91 o 
  -3  11  12      872.28      886.54     22.24 o 
  -2  11  12     1275.22     1287.34     25.82 o 
  -1  11  12      213.32      203.22     11.89 o 
   0  11  12    10091.73     9921.72    147.77 o 
   1  11  12      177.07      177.94     15.98 o 
   2  11  12     1206.64     1157.08     57.13 o 
   3  11  12      811.98      784.27     24.84 o 
   4  11  12      815.91      866.15     40.35 o 
   5  11  12      859.72      873.42     27.75 o 
   6  11  12      196.75      195.00     16.54 o 
   7  11  12      206.45      223.49     16.52 o 
  -6  12  12        2.42        3.56     10.29 o 
  -5  12  12      403.38      448.90     20.31 o 
  -4  12  12      885.85      870.77     23.74 o 
  -3  12  12      157.21      189.29     12.76 o 
  -2  12  12       62.16       49.66      8.59 o 
  -1  12  12     2658.55     2731.03     42.48 o 
   0  12  12      452.44      436.93     23.31 o 
   1  12  12     2403.48     2447.15     53.59 o 
   2  12  12       92.19       68.10     13.07 o 
   3  12  12      216.46      215.23     24.45 o 
   4  12  12      961.82      946.46     28.75 o 
   5  12  12      384.49      404.27     22.19 o 
   6  12  12       11.25        6.69     10.69 o 
  -6  13  12      337.31      345.15     22.37 o 
  -5  13  12      339.46      366.77     21.43 o 
  -4  13  12      139.65      135.55     12.73 o 
  -3  13  12      149.09      166.00     21.05 o 
  -2  13  12      120.76      120.59     12.68 o 
  -1  13  12     2583.66     2480.72     46.31 o 
   0  13  12      403.78      447.81     32.42 o 
   1  13  12     2714.38     2642.35    101.67 o 
   2  13  12       57.32       46.30     12.57 o 
   3  13  12      152.79      147.96     17.14 o 
   4  13  12      138.12      134.52     20.52 o 
   5  13  12      422.26      402.22     22.86 o 
   6  13  12      361.90      405.52     23.61 o 
  -5  14  12      881.04      934.88     30.51 o 
  -4  14  12      409.91      405.03     24.66 o 
  -3  14  12     1360.81     1440.97     31.72 o 
  -2  14  12       48.15       57.33      9.92 o 
  -1  14  12     2299.76     2360.83     45.95 o 
   0  14  12      324.46      314.41     22.03 o 
   1  14  12     2235.01     2164.47     70.00 o 
   2  14  12       40.47       43.76     12.93 o 
   3  14  12     1489.16     1536.32     55.04 o 
   4  14  12      374.12      332.10     24.62 o 
   5  14  12      846.35      871.76     35.70 o 
  -4  15  12      483.86      523.90     26.00 o 
  -3  15  12      646.16      663.84     23.14 o 
  -2  15  12        1.84       12.20      9.55 o 
  -1  15  12      542.36      604.79     30.61 o 
   0  15  12      493.96      514.53     27.46 o 
   1  15  12      553.01      551.62     32.17 o 
   2  15  12       10.08       10.06     12.26 o 
   3  15  12      583.44      610.41     42.29 o 
   4  15  12      523.98      619.03     32.70 o 
  -3  16  12      244.50      262.30     19.41 o 
  -2  16  12      299.82      324.96     33.17 o 
  -1  16  12      804.83      817.42     33.15 o 
   0  16  12      338.60      327.85     24.39 o 
   1  16  12      610.08      674.89     32.90 o 
   2  16  12      244.26      235.80     22.24 o 
   3  16  12      154.70      143.88     19.40 o 
  -1  17  12       50.53       50.77     14.74 o 
   0  17  12     1001.90     1088.33     39.39 o 
   1  17  12       45.47       55.59     22.66 o 
   1   0  13     1127.07     1049.31     24.70 o 
   2   0  13     1611.44     1757.00     22.74 o 
   3   0  13      480.96      493.25     12.97 o 
   4   0  13      708.57      660.83     25.02 o 
   5   0  13     1694.55     1778.21     36.57 o 
   6   0  13       60.76       54.42      9.80 o 
   7   0  13      718.36      694.46     27.67 o 
   8   0  13      146.70      137.84     20.10 o 
  -8   1  13      241.11      206.34     30.70 o 
  -7   1  13     1280.40     1138.37     40.49 o 
  -6   1  13     3262.72     3085.80     60.88 o 
  -5   1  13       72.07       72.52      9.20 o 
  -4   1  13     1081.41     1119.65     24.80 o 
  -3   1  13      186.30      190.80      8.41 o 
  -2   1  13     1430.90     1316.61     21.17 o 
  -1   1  13     3021.69     3040.86     69.56 o 
   0   1  13     6918.72     7056.68     69.46 o 
   1   1  13     3013.97     3170.75     34.73 o 
   2   1  13     1696.68     1605.61     21.67 o 
   3   1  13      179.55      184.98      7.80 o 
   4   1  13      987.32     1100.29     22.49 o 
   5   1  13       89.53       79.99      9.81 o 
   6   1  13     3459.08     3400.01     55.69 o 
   7   1  13     1343.18     1263.14     43.00 o 
   8   1  13      192.37      170.80     17.77 o 
  -8   2  13      461.51      454.39     26.71 o 
  -7   2  13     1195.21     1214.67     36.73 o 
  -6   2  13      856.20      831.10     28.42 o 
  -5   2  13     4827.21     4815.72     92.94 o 
  -4   2  13      115.57      130.35     12.15 o 
  -3   2  13      671.17      655.66     17.27 o 
  -2   2  13      139.20      140.31      8.60 o 
  -1   2  13      912.95      927.69     15.19 o 
   0   2  13      351.52      362.33     14.54 o 
   1   2  13      942.27      988.89     16.04 o 
   2   2  13      156.78      169.32      8.70 o 
   3   2  13      479.31      461.02     11.54 o 
   4   2  13      138.77      134.74      7.84 o 
   5   2  13     4560.11     4575.96     67.16 o 
   6   2  13      881.72      816.11     24.39 o 
   7   2  13      927.93      958.19     27.80 o 
   8   2  13      493.10      518.80     25.24 o 
  -8   3  13       27.07       13.20     11.96 o 
  -7   3  13      136.90      146.17     16.09 o 
  -6   3  13     4246.01     4216.05     76.13 o 
  -5   3  13      294.23      281.97     39.38 o 
  -4   3  13     2729.05     2608.10     61.64 o 
  -3   3  13      186.95      174.93     11.33 o 
  -2   3  13     3441.42     3310.20     41.78 o 
  -1   3  13       54.93       65.28      6.80 o 
   0   3  13     2769.80     2671.72     34.25 o 
   1   3  13       77.71       80.45      5.24 o 
   2   3  13     3494.81     3382.92     37.93 o 
   3   3  13      198.35      168.98     10.12 o 
   4   3  13     3014.49     2901.30     36.70 o 
   5   3  13      287.24      281.72     13.19 o 
   6   3  13     4545.26     4469.01     68.44 o 
   7   3  13      115.48      112.60     12.77 o 
   8   3  13       52.41       70.42     12.53 o 
  -8   4  13      249.57      208.82     19.88 o 
  -7   4  13      721.78      700.75     31.17 o 
  -6   4  13      548.93      541.51     26.38 o 
  -5   4  13     5370.00     5245.18    110.77 o 
  -4   4  13       24.57       15.03      8.21 o 
  -3   4  13     2693.99     2631.84     36.58 o 
  -2   4  13      982.23      932.17     17.78 o 
  -1   4  13     4602.79     4630.04     55.27 o 
   0   4  13      244.37      243.60     11.47 o 
   1   4  13     4500.90     4585.31     60.39 o 
   2   4  13     1039.26      989.10     21.22 o 
   3   4  13     2626.43     2568.04     36.11 o 
   4   4  13       30.96       20.59      5.63 o 
   5   4  13     5448.37     5399.16     61.22 o 
   6   4  13      559.35      594.35     22.02 o 
   7   4  13      700.11      716.03     29.76 o 
   8   4  13      268.20      250.19     18.05 o 
  -8   5  13        2.93        0.72     11.43 o 
  -7   5  13       10.20        7.74     10.56 o 
  -6   5  13     2049.32     2017.28     47.32 o 
  -5   5  13      168.52      158.60     19.12 o 
  -4   5  13      688.18      695.77     23.32 o 
  -3   5  13      349.09      335.14     19.59 o 
  -2   5  13     3453.90     3490.64     40.18 o 
  -1   5  13      961.38     1021.32     15.52 o 
   0   5  13      207.04      195.85      7.82 o 
   1   5  13      949.83     1057.56     27.49 o 
   2   5  13     3449.21     3548.53     51.73 o 
   3   5  13      319.83      327.73     14.24 o 
   4   5  13      499.93      522.59     22.28 o 
   5   5  13      177.44      162.99     11.05 o 
   6   5  13     2053.73     2107.64     43.53 o 
   7   5  13        5.72        9.38      9.38 o 
   8   5  13       23.14       30.74     11.40 o 
  -8   6  13      374.23      388.01     26.31 o 
  -7   6  13     2057.36     2023.11     50.28 o 
  -6   6  13      383.97      381.98     22.80 o 
  -5   6  13     2688.92     2690.10     54.59 o 
  -4   6  13      363.97      304.02     18.23 o 
  -3   6  13      515.30      526.88     15.50 o 
  -2   6  13     1312.25     1311.80     23.54 o 
  -1   6  13     1500.90     1501.71     34.55 o 
   0   6  13      644.83      659.39     14.75 o 
   1   6  13     1470.70     1452.83     27.00 o 
   2   6  13     1243.13     1262.41     26.39 o 
   3   6  13      444.62      427.59     16.27 o 
   4   6  13      403.31      382.21     14.42 o 
   5   6  13     3043.22     3010.03     40.82 o 
   6   6  13      378.62      390.20     17.56 o 
   7   6  13     2323.78     2283.93     46.40 o 
   8   6  13      343.28      368.27     21.72 o 
  -8   7  13       99.82      148.55     18.73 o 
  -7   7  13      153.06      164.67     18.24 o 
  -6   7  13     3591.59     3726.89     74.66 o 
  -5   7  13       82.32       49.25     10.90 o 
  -4   7  13      462.64      454.28     17.90 o 
  -3   7  13     2399.03     2438.25     37.31 o 
  -2   7  13     4293.17     4238.94     53.84 o 
  -1   7  13      411.28      442.07     18.41 o 
   0   7  13     1579.75     1653.03     23.40 o 
   1   7  13      361.97      383.42     12.86 o 
   2   7  13     4023.43     3945.91     58.35 o 
   3   7  13     2297.71     2249.11     39.82 o 
   4   7  13      322.85      321.93     15.85 o 
   5   7  13       91.52       98.69      9.91 o 
   6   7  13     3679.48     3750.57     49.72 o 
   7   7  13      159.98      164.22     15.46 o 
   8   7  13       91.44      115.55     14.67 o 
  -7   8  13      959.33      933.98     34.45 o 
  -6   8  13      336.69      349.58     22.72 o 
  -5   8  13     2117.29     2155.25     43.01 o 
  -4   8  13     1253.14     1260.14     26.33 o 
  -3   8  13      871.31      873.86     20.64 o 
  -2   8  13     1851.97     1826.20     30.15 o 
  -1   8  13     2230.51     2174.19     32.44 o 
   0   8  13      225.68      227.72      9.87 o 
   1   8  13     2282.20     2192.56     43.01 o 
   2   8  13     1815.38     1785.64     34.81 o 
   3   8  13     1029.60     1005.84     25.49 o 
   4   8  13     1178.96     1183.21     28.64 o 
   5   8  13     2068.09     2108.93     41.27 o 
   6   8  13      309.88      342.80     15.58 o 
   7   8  13      974.60      981.34     26.86 o 
  -7   9  13      705.39      788.38     32.62 o 
  -6   9  13     2283.89     2290.07     54.16 o 
  -5   9  13      545.27      564.96     19.16 o 
  -4   9  13      134.03      122.50     10.87 o 
  -3   9  13      250.90      258.82     13.38 o 
  -2   9  13      713.90      713.47     27.28 o 
  -1   9  13      250.36      248.39     11.55 o 
   0   9  13      167.48      179.19     12.01 o 
   1   9  13      271.15      248.95     18.23 o 
   2   9  13      819.88      817.86     23.11 o 
   3   9  13      252.47      261.15     20.59 o 
   4   9  13       69.11       50.68      9.96 o 
   5   9  13      604.77      618.36     22.53 o 
   6   9  13     2050.35     2118.15     39.47 o 
   7   9  13      696.78      717.04     27.77 o 
  -7  10  13      271.41      322.09     20.54 o 
  -6  10  13       92.81      109.91     13.56 o 
  -5  10  13     1819.22     1822.02     35.27 o 
  -4  10  13      152.45      153.12     11.86 o 
  -3  10  13      682.86      659.53     18.98 o 
  -2  10  13      203.93      210.17     13.66 o 
  -1  10  13     3364.31     3236.72     51.42 o 
   0  10  13       26.27        8.44      7.17 o 
   1  10  13     3412.17     3300.49     67.49 o 
   2  10  13      185.70      186.59     13.79 o 
   3  10  13      721.90      741.95     23.44 o 
   4  10  13      169.65      157.37     13.97 o 
   5  10  13     1590.46     1608.61     54.36 o 
   6  10  13      108.96       81.56     11.75 o 
   7  10  13      210.68      214.47     18.22 o 
  -6  11  13     2053.04     2158.33     57.66 o 
  -5  11  13      364.29      377.18     18.41 o 
  -4  11  13     1197.38     1255.93     28.12 o 
  -3  11  13      806.50      807.63     21.45 o 
  -2  11  13     1297.15     1301.34     26.28 o 
  -1  11  13      879.77      916.77     21.81 o 
   0  11  13       23.45       22.98      8.15 o 
   1  11  13      957.37      980.41     46.69 o 
   2  11  13     1447.66     1422.30     33.37 o 
   3  11  13      823.55      798.14     25.25 o 
   4  11  13     1296.62     1318.29     33.38 o 
   5  11  13      379.48      392.83     21.31 o 
   6  11  13     2003.53     2095.34     45.65 o 
  -6  12  13      627.06      642.10     27.19 o 
  -5  12  13     1055.92     1108.95     28.39 o 
  -4  12  13      247.63      246.70     14.89 o 
  -3  12  13      616.86      684.36     37.18 o 
  -2  12  13     1062.92     1087.57     25.45 o 
  -1  12  13     1244.39     1288.28     30.94 o 
   0  12  13      220.00      177.98     21.39 o 
   1  12  13     1150.51     1150.69     35.27 o 
   2  12  13     1009.85     1027.62     49.72 o 
   3  12  13      554.68      591.62     23.02 o 
   4  12  13      283.11      281.51     18.54 o 
   5  12  13      970.75      963.83     30.19 o 
   6  12  13      665.29      679.04     27.76 o 
  -5  13  13       92.42      104.48     12.36 o 
  -4  13  13      559.39      604.69     21.15 o 
  -3  13  13      371.92      411.17     18.82 o 
  -2  13  13     1466.24     1455.29     30.63 o 
  -1  13  13      219.39      239.74     16.07 o 
   0  13  13       24.12       33.82     11.48 o 
   1  13  13      270.48      285.97     21.02 o 
   2  13  13     1522.81     1535.06     42.93 o 
   3  13  13      339.10      327.78     23.41 o 
   4  13  13      531.64      509.09     24.28 o 
   5  13  13       71.04       60.47     12.82 o 
  -5  14  13     1551.03     1625.00     41.04 o 
  -4  14  13      225.59      269.38     16.93 o 
  -3  14  13       67.62       58.42     10.45 o 
  -2  14  13      462.34      463.87     22.40 o 
  -1  14  13      584.71      559.30     22.91 o 
   0  14  13        1.65       15.83     10.92 o 
   1  14  13      507.43      554.57     30.75 o 
   2  14  13      494.52      518.15     28.87 o 
   3  14  13      127.50      147.60     18.17 o 
   4  14  13      182.89      211.77     20.98 o 
   5  14  13     1429.82     1468.98     46.28 o 
  -4  15  13      158.05      151.21     24.54 o 
  -3  15  13      940.33      891.98     26.00 o 
  -2  15  13      131.10      150.45     15.38 o 
  -1  15  13      616.08      609.58     24.52 o 
   0  15  13       34.16       21.51     12.28 o 
   1  15  13      595.67      616.77     29.90 o 
   2  15  13       96.65       99.73     23.62 o 
   3  15  13      868.80      881.45     44.19 o 
   4  15  13       95.19       82.65     16.58 o 
  -2  16  13      488.51      483.25     25.44 o 
  -1  16  13      787.53      778.29     40.63 o 
   0  16  13        5.04       14.89     12.75 o 
   1  16  13      846.44      872.87     34.99 o 
   2  16  13      500.63      506.95     32.95 o 
   0   0  14     2159.89     2367.42     49.83 o 
   1   0  14     3005.00     2868.15     33.01 o 
   2   0  14      403.91      408.59     13.57 o 
   3   0  14       90.00      105.49     14.00 o 
   4   0  14      327.60      407.08     18.11 o 
   5   0  14       74.47       83.27     10.10 o 
   6   0  14        0.09      -10.48      7.27 o 
   7   0  14     1017.62      894.00     34.94 o 
   8   0  14      165.35      137.46     17.10 o 
  -8   1  14      565.00      534.95     46.16 o 
  -7   1  14       39.17       41.51     11.86 o 
  -6   1  14      126.64      136.21     14.82 o 
  -5   1  14     1668.72     1702.29     33.93 o 
  -4   1  14     1331.99     1294.00     32.96 o 
  -3   1  14     1523.61     1563.91     28.99 o 
  -2   1  14      984.18      950.49     17.84 o 
  -1   1  14     3203.18     3078.75     48.56 o 
   0   1  14     4967.89     5095.89     52.78 o 
   1   1  14     3099.94     2999.28     34.08 o 
   2   1  14      807.74      798.83     14.37 o 
   3   1  14     1640.61     1700.20     23.60 o 
   4   1  14     1190.95     1161.51     31.89 o 
   5   1  14     1686.51     1704.07     34.62 o 
   6   1  14      129.85      134.95     12.80 o 
   7   1  14       35.17       49.98     10.89 o 
   8   1  14      522.55      526.31     28.91 o 
  -8   2  14      137.38      119.14     21.63 o 
  -7   2  14      204.58      184.87     21.62 o 
  -6   2  14      601.95      566.34     24.26 o 
  -5   2  14      654.24      616.87     35.40 o 
  -4   2  14      161.58      151.82     11.05 o 
  -3   2  14      331.48      329.43     13.13 o 
  -2   2  14       56.27       48.47      6.31 o 
  -1   2  14     2387.17     2306.71     26.55 o 
   0   2  14     6006.78     5845.90     72.80 o 
   1   2  14     2509.92     2474.44     31.59 o 
   2   2  14       96.10       87.26      6.40 o 
   3   2  14      223.12      213.11     17.53 o 
   4   2  14      153.56      159.80      9.63 o 
   5   2  14      621.47      564.19     19.73 o 
   6   2  14      615.65      578.16     21.32 o 
   7   2  14      169.72      168.08     14.77 o 
   8   2  14      149.41      145.48     19.16 o 
  -8   3  14      156.96      150.91     17.78 o 
  -7   3  14     1584.82     1579.48     42.97 o 
  -6   3  14       55.04       51.57     11.63 o 
  -5   3  14      238.56      241.62     17.26 o 
  -4   3  14     1278.88     1294.71     32.56 o 
  -3   3  14       95.78      111.52      8.97 o 
  -2   3  14      949.55      908.53     17.90 o 
  -1   3  14     5210.20     5158.50     50.24 o 
   0   3  14     6076.11     5861.62     65.78 o 
   1   3  14     4999.70     4943.86     62.08 o 
   2   3  14      884.61      886.11     18.23 o 
   3   3  14       51.43       54.13      5.92 o 
   4   3  14     1177.23     1222.71     21.03 o 
   5   3  14      250.44      242.82     15.18 o 
   6   3  14       67.41       82.12     11.49 o 
   7   3  14     1626.90     1631.70     44.67 o 
   8   3  14      194.06      190.19     21.47 o 
  -8   4  14      194.94      220.16     20.53 o 
  -7   4  14       37.65       56.91     12.97 o 
  -6   4  14      173.09      174.59     21.49 o 
  -5   4  14      725.47      746.44     31.39 o 
  -4   4  14     2309.71     2282.03     46.30 o 
  -3   4  14     1071.76     1011.15     23.75 o 
  -2   4  14     3696.28     3671.39     42.12 o 
  -1   4  14     1817.67     1781.75     22.39 o 
   0   4  14    15389.00    15154.76    175.46 o 
   1   4  14     1786.91     1763.11     29.80 o 
   2   4  14     3742.34     3664.36     60.71 o 
   3   4  14     1063.23     1007.84     20.26 o 
   4   4  14     2406.21     2406.68     35.32 o 
   5   4  14      769.30      798.99     20.77 o 
   6   4  14      193.64      168.25     14.29 o 
   7   4  14       54.82       56.07     11.25 o 
   8   4  14      174.92      201.02     16.86 o 
  -8   5  14       27.95       39.12     13.45 o 
  -7   5  14      973.66     1004.08     34.31 o 
  -6   5  14        6.89        3.20      9.94 o 
  -5   5  14      659.35      588.59     23.78 o 
  -4   5  14      704.34      675.25     23.51 o 
  -3   5  14     1134.10     1107.44     25.15 o 
  -2   5  14     2723.89     2677.38     33.31 o 
  -1   5  14     2856.08     2851.47     31.70 o 
   0   5  14     1538.67     1434.85     24.50 o 
   1   5  14     2760.16     2678.65     40.86 o 
   2   5  14     3014.01     3015.91     46.39 o 
   3   5  14     1312.03     1198.33     39.13 o 
   4   5  14      804.97      798.01     21.54 o 
   5   5  14      737.75      719.88     17.73 o 
   6   5  14        8.97       10.84      8.83 o 
   7   5  14     1006.32     1051.17     30.62 o 
   8   5  14       47.69       59.50     12.72 o 
  -8   6  14       78.32       59.67     14.67 o 
  -7   6  14      265.27      268.41     21.23 o 
  -6   6  14      301.52      279.19     20.34 o 
  -5   6  14       95.26       93.21     17.22 o 
  -4   6  14     2726.15     2726.19     47.07 o 
  -3   6  14     1864.09     1858.76     31.07 o 
  -2   6  14      923.48      858.15     18.90 o 
  -1   6  14     4586.49     4523.01     54.30 o 
   0   6  14    11493.54    11644.95    112.10 o 
   1   6  14     4907.95     4834.07     65.59 o 
   2   6  14      677.33      670.24     19.51 o 
   3   6  14     1976.45     2030.86     36.84 o 
   4   6  14     2583.21     2528.94     38.63 o 
   5   6  14       89.75       89.66      8.69 o 
   6   6  14      288.93      276.64     30.17 o 
   7   6  14      242.05      235.62     17.50 o 
   8   6  14       70.03       50.62     12.53 o 
  -7   7  14      127.31      143.74     17.45 o 
  -6   7  14      191.74      184.31     17.39 o 
  -5   7  14      694.63      754.94     27.26 o 
  -4   7  14        0.17        0.67      6.24 o 
  -3   7  14      198.45      200.40     11.54 o 
  -2   7  14      923.99      897.28     19.65 o 
  -1   7  14     2511.70     2575.02     36.26 o 
   0   7  14     1295.69     1224.17     22.09 o 
   1   7  14     2527.12     2604.43     37.43 o 
   2   7  14     1115.92     1064.99     32.99 o 
   3   7  14      179.91      165.06     12.24 o 
   4   7  14        6.84        4.57      7.13 o 
   5   7  14      636.33      655.31     25.85 o 
   6   7  14      176.43      202.21     13.96 o 
   7   7  14      110.57      112.13     13.86 o 
  -7   8  14      323.88      340.90     25.04 o 
  -6   8  14      270.93      278.40     27.60 o 
  -5   8  14       73.63       93.38     11.48 o 
  -4   8  14      588.29      594.43     18.45 o 
  -3   8  14      117.95      113.75      9.53 o 
  -2   8  14      300.27      266.89     12.56 o 
  -1   8  14      470.70      453.61     13.88 o 
   0   8  14      843.54      883.22     27.01 o 
   1   8  14      590.87      578.83     19.15 o 
   2   8  14      401.68      396.11     26.61 o 
   3   8  14      145.71      146.93     12.31 o 
   4   8  14      707.22      669.25     21.95 o 
   5   8  14       47.19       62.46     10.76 o 
   6   8  14      283.36      296.96     16.52 o 
   7   8  14      343.77      356.18     21.35 o 
  -7   9  14      129.07      143.41     17.77 o 
  -6   9  14       12.44       18.62      9.85 o 
  -5   9  14     2234.74     2236.66     39.88 o 
  -4   9  14      991.10      957.59     23.51 o 
  -3   9  14     1121.67     1126.25     24.44 o 
  -2   9  14      586.54      562.64     18.44 o 
  -1   9  14     2686.79     2733.51     42.99 o 
   0   9  14      609.28      612.10     19.01 o 
   1   9  14     2647.65     2681.60     46.68 o 
   2   9  14      535.38      554.61     19.87 o 
   3   9  14     1154.48     1221.43     30.19 o 
   4   9  14      933.89      869.63     25.52 o 
   5   9  14     2133.47     2110.11     43.01 o 
   6   9  14        6.81       -1.21      8.41 o 
   7   9  14      156.68      151.86     18.91 o 
  -7  10  14      315.34      286.26     19.82 o 
  -6  10  14      955.07      983.26     30.45 o 
  -5  10  14      330.55      362.40     17.78 o 
  -4  10  14      168.90      165.06     12.42 o 
  -3  10  14      977.75      964.07     26.00 o 
  -2  10  14       15.75       22.20      6.55 o 
  -1  10  14      509.14      488.73     21.61 o 
   0  10  14     7634.18     7520.95     99.77 o 
   1  10  14      568.15      530.63     22.81 o 
   2  10  14        2.65        1.06     10.65 o 
   3  10  14      890.49      870.92     25.85 o 
   4  10  14      243.80      217.88     15.71 o 
   5  10  14      326.51      320.46     19.07 o 
   6  10  14     1025.56     1034.76     27.71 o 
   7  10  14      339.62      326.23     21.95 o 
  -6  11  14      386.98      400.50     22.12 o 
  -5  11  14      434.84      387.55     18.85 o 
  -4  11  14      191.17      203.61     13.88 o 
  -3  11  14      289.01      289.03     14.96 o 
  -2  11  14      915.59      940.18     26.05 o 
  -1  11  14     3242.06     3149.32     52.89 o 
   0  11  14     1959.19     2050.13     39.57 o 
   1  11  14     3178.46     3005.39     61.15 o 
   2  11  14     1083.51     1082.76     29.31 o 
   3  11  14      249.92      257.89     17.27 o 
   4  11  14      253.72      265.33     17.61 o 
   5  11  14      436.65      391.03     21.44 o 
   6  11  14      354.25      355.65     21.47 o 
  -6  12  14       52.72       43.82     11.59 o 
  -5  12  14      525.77      562.31     22.40 o 
  -4  12  14      279.70      272.23     17.07 o 
  -3  12  14      416.81      414.97     20.85 o 
  -2  12  14      404.65      436.68     20.09 o 
  -1  12  14     1669.63     1654.60     42.76 o 
   0  12  14     4702.31     4626.98     83.90 o 
   1  12  14     1928.97     1900.22     65.47 o 
   2  12  14      355.24      400.21     24.15 o 
   3  12  14      542.96      516.52     23.41 o 
   4  12  14      273.61      268.77     18.55 o 
   5  12  14      592.03      520.29     24.66 o 
   6  12  14       68.69       47.07     13.28 o 
  -5  13  14       87.26       84.88     11.85 o 
  -4  13  14      535.50      581.48     25.05 o 
  -3  13  14      183.72      200.17     15.95 o 
  -2  13  14     1095.30     1113.93     30.28 o 
  -1  13  14     1069.95     1042.69     41.15 o 
   0  13  14      747.66      785.34     31.28 o 
   1  13  14      993.34      985.96     34.03 o 
   2  13  14     1308.29     1240.54     38.55 o 
   3  13  14      255.49      209.31     19.65 o 
   4  13  14      626.14      625.58     26.31 o 
   5  13  14      119.72      101.65     14.60 o 
  -4  14  14     2116.77     2202.18    100.81 o 
  -3  14  14       95.18      119.62     14.12 o 
  -2  14  14      224.09      222.20     16.93 o 
  -1  14  14     1128.05     1093.98     30.35 o 
   0  14  14      407.89      406.29     27.76 o 
   1  14  14     1269.55     1295.44     40.23 o 
   2  14  14      210.18      191.98     19.55 o 
   3  14  14      159.15      136.26     17.89 o 
   4  14  14     2010.27     2044.69     82.46 o 
  -3  15  14       31.53       43.27     12.01 o 
  -2  15  14      347.91      319.32     20.23 o 
  -1  15  14       78.45      116.85     16.84 o 
   0  15  14      561.15      629.56     30.17 o 
   1  15  14       45.80       39.55     13.54 o 
   2  15  14      474.45      405.50     30.80 o 
   3  15  14       57.52       48.85     14.89 o 
  -2  16  14      155.47      148.36     15.91 o 
  -1  16  14      413.68      454.71     28.45 o 
   0  16  14      444.88      459.88     29.29 o 
   1  16  14      519.71      505.47     30.47 o 
   2  16  14      180.95      177.19     20.97 o 
   1   0  15     3274.85     3330.73     62.49 o 
   2   0  15        6.06        6.73      3.85 o 
   3   0  15      506.71      534.80     13.77 o 
   4   0  15       11.26       12.89      6.97 o 
   5   0  15       53.45       63.84     12.27 o 
   6   0  15     1988.41     1920.17     39.20 o 
   7   0  15      358.17      363.60     23.20 o 
   8   0  15      480.47      530.06     29.49 o 
  -8   1  15      385.70      402.85     26.37 o 
  -7   1  15     1658.56     1526.68     58.25 o 
  -6   1  15      602.65      570.88     24.63 o 
  -5   1  15     1581.71     1612.27     33.40 o 
  -4   1  15      611.61      577.66     18.35 o 
  -3   1  15      344.23      350.93     14.05 o 
  -2   1  15      387.68      404.38     12.19 o 
  -1   1  15     1264.23     1250.77     20.92 o 
   0   1  15      659.42      717.29     14.19 o 
   1   1  15     1332.56     1370.92     21.02 o 
   2   1  15      373.05      371.25     10.31 o 
   3   1  15      529.23      519.89     14.06 o 
   4   1  15      596.04      547.07     19.72 o 
   5   1  15     1689.87     1685.24     34.87 o 
   6   1  15      605.67      575.34     21.46 o 
   7   1  15     1695.95     1627.57     43.76 o 
   8   1  15      377.90      361.95     24.43 o 
  -8   2  15      223.32      266.02     22.60 o 
  -7   2  15      292.53      331.11     37.58 o 
  -6   2  15     3844.12     3815.91     71.97 o 
  -5   2  15     1355.14     1352.72     35.62 o 
  -4   2  15     1539.14     1500.02     30.21 o 
  -3   2  15     1494.23     1495.75     37.19 o 
  -2   2  15     1342.63     1285.80     35.35 o 
  -1   2  15      101.76      101.99      6.24 o 
   0   2  15      962.45      981.62     17.59 o 
   1   2  15      104.59       96.92      6.03 o 
   2   2  15     1452.36     1470.71     21.59 o 
   3   2  15     1437.56     1458.16     22.37 o 
   4   2  15     1285.77     1270.07     28.27 o 
   5   2  15     1304.18     1259.97     29.77 o 
   6   2  15     3693.42     3676.14     60.58 o 
   7   2  15      267.21      273.90     18.17 o 
   8   2  15      181.47      150.80     18.31 o 
  -8   3  15      515.65      511.63     35.07 o 
  -7   3  15      726.77      751.74     30.57 o 
  -6   3  15       24.36       38.29     11.17 o 
  -5   3  15     4443.13     4196.23     74.46 o 
  -4   3  15     1308.97     1145.95     30.76 o 
  -3   3  15     2117.02     2001.35     43.96 o 
  -2   3  15      807.69      761.87     16.64 o 
  -1   3  15     1452.06     1394.94     19.32 o 
   0   3  15      484.78      472.29     13.94 o 
   1   3  15     1468.57     1421.50     25.86 o 
   2   3  15      881.36      892.36     19.11 o 
   3   3  15     2166.81     2085.01     29.05 o 
   4   3  15     1290.90     1209.54     23.57 o 
   5   3  15     4323.42     4141.63     64.00 o 
   6   3  15       19.62       26.06      9.65 o 
   7   3  15      746.74      754.41     25.73 o 
   8   3  15      514.89      530.43     40.80 o 
  -8   4  15      234.42      217.83     21.05 o 
  -7   4  15       61.36       63.27     13.77 o 
  -6   4  15     3664.25     3630.95     73.44 o 
  -5   4  15      563.07      602.70     39.62 o 
  -4   4  15     1860.63     1779.34     44.65 o 
  -3   4  15      457.08      437.40     17.86 o 
  -2   4  15     2585.45     2516.43     32.29 o 
  -1   4  15      200.33      186.01      7.75 o 
   0   4  15       16.69       19.97      4.51 o 
   1   4  15      218.91      199.63     10.65 o 
   2   4  15     2690.00     2628.71     41.63 o 
   3   4  15      431.79      438.19     15.14 o 
   4   4  15     1865.29     1846.09     28.24 o 
   5   4  15      563.84      584.55     21.23 o 
   6   4  15     3668.96     3499.06     59.34 o 
   7   4  15       66.53       73.32     12.41 o 
   8   4  15      166.30      175.03     16.85 o 
  -8   5  15      720.59      773.25     39.98 o 
  -7   5  15      507.93      486.02     27.29 o 
  -6   5  15      512.41      510.92     24.60 o 
  -5   5  15     2479.01     2406.28     63.83 o 
  -4   5  15       35.42       47.49      9.60 o 
  -3   5  15      209.30      209.58     12.90 o 
  -2   5  15       27.05       23.26      6.08 o 
  -1   5  15      312.85      268.69      9.78 o 
   0   5  15      943.53      991.06     16.98 o 
   1   5  15      309.90      321.23     20.52 o 
   2   5  15       36.93       33.29      7.21 o 
   3   5  15      227.47      231.11     14.97 o 
   4   5  15       48.05       60.76      7.30 o 
   5   5  15     2446.78     2476.54     45.96 o 
   6   5  15      542.83      577.61     22.71 o 
   7   5  15      614.86      602.33     25.31 o 
   8   5  15      766.55      827.15     29.03 o 
  -7   6  15     1220.38     1236.36     38.97 o 
  -6   6  15     1602.37     1575.02     42.09 o 
  -5   6  15     1118.62     1069.53     32.25 o 
  -4   6  15     1584.89     1569.05     33.45 o 
  -3   6  15      867.57      854.31     20.29 o 
  -2   6  15      224.79      228.65     11.35 o 
  -1   6  15      158.42      176.10     13.81 o 
   0   6  15     1264.92     1274.20     22.69 o 
   1   6  15      156.91      170.88     10.80 o 
   2   6  15      132.42      126.83     10.64 o 
   3   6  15      837.56      834.50     22.31 o 
   4   6  15     1563.72     1609.64     29.35 o 
   5   6  15     1165.19     1192.26     26.14 o 
   6   6  15     1748.10     1792.51     39.90 o 
   7   6  15     1243.94     1203.92     40.02 o 
  -7   7  15     1195.22     1251.52     39.94 o 
  -6   7  15        3.61        3.71     10.05 o 
  -5   7  15     2436.40     2425.13     62.96 o 
  -4   7  15      595.31      608.23     18.35 o 
  -3   7  15      645.37      625.94     22.20 o 
  -2   7  15       91.70       96.17      8.64 o 
  -1   7  15      257.32      250.50     11.43 o 
   0   7  15      153.32      158.63      9.34 o 
   1   7  15      207.63      195.05     16.67 o 
   2   7  15       74.56       74.86      9.54 o 
   3   7  15      460.37      456.92     17.67 o 
   4   7  15      538.04      539.47     19.60 o 
   5   7  15     2400.16     2436.21     43.91 o 
   6   7  15        1.84       -7.61      8.46 o 
   7   7  15     1089.95     1169.30     33.61 o 
  -7   8  15      552.06      508.48     28.98 o 
  -6   8  15     1511.68     1447.43     51.78 o 
  -5   8  15       13.74        7.22      8.20 o 
  -4   8  15       72.06       70.73      9.17 o 
  -3   8  15     1173.18     1143.40     24.53 o 
  -2   8  15      415.06      410.13     14.72 o 
  -1   8  15      934.13      929.90     19.81 o 
   0   8  15     1224.18     1253.97     35.04 o 
   1   8  15     1023.00      946.53     24.84 o 
   2   8  15      539.89      546.46     19.56 o 
   3   8  15     1225.10     1140.29     32.07 o 
   4   8  15       60.73       59.03     10.10 o 
   5   8  15       22.95       17.69      9.24 o 
   6   8  15     1582.24     1586.31     64.57 o 
   7   8  15      559.71      630.16     41.42 o 
  -7   9  15      461.53      511.41     29.59 o 
  -6   9  15      149.47      154.21     15.61 o 
  -5   9  15     1483.09     1473.47     35.44 o 
  -4   9  15      296.51      311.81     15.60 o 
  -3   9  15      354.89      371.56     15.95 o 
  -2   9  15      100.94       93.36     11.22 o 
  -1   9  15      318.57      342.92     19.56 o 
   0   9  15        6.49        8.48      8.09 o 
   1   9  15      384.85      376.73     17.86 o 
   2   9  15      112.42      110.11     11.39 o 
   3   9  15      459.96      432.84     23.65 o 
   4   9  15      262.97      301.34     17.80 o 
   5   9  15     1347.53     1360.08     40.40 o 
   6   9  15      143.21      161.01     15.95 o 
   7   9  15      427.81      419.44     28.49 o 
  -6  10  15     1807.44     1884.18     42.07 o 
  -5  10  15      378.04      409.73     19.00 o 
  -4  10  15     1118.65     1102.66     26.24 o 
  -3  10  15      288.66      298.10     14.94 o 
  -2  10  15      233.23      212.43     12.38 o 
  -1  10  15      242.46      239.03     17.32 o 
   0  10  15      229.02      197.14     13.50 o 
   1  10  15      314.94      319.29     17.45 o 
   2  10  15      251.33      267.81     21.23 o 
   3  10  15      231.10      203.41     15.15 o 
   4  10  15     1057.24     1042.83     31.63 o 
   5  10  15      352.25      330.28     19.59 o 
   6  10  15     1635.32     1654.30     35.64 o 
  -6  11  15      225.63      211.37     17.40 o 
  -5  11  15     2690.69     2747.57     47.18 o 
  -4  11  15        7.35       12.95      8.09 o 
  -3  11  15      838.90      875.44     22.72 o 
  -2  11  15     1426.46     1378.94     37.86 o 
  -1  11  15      394.76      433.76     21.64 o 
   0  11  15     1278.37     1330.89     37.75 o 
   1  11  15      450.84      464.33     42.41 o 
   2  11  15     1436.45     1388.67     33.83 o 
   3  11  15      940.96      965.93     36.31 o 
   4  11  15        7.40       -0.44      9.11 o 
   5  11  15     2808.58     2851.29     54.74 o 
   6  11  15      238.84      253.29     23.66 o 
  -5  12  15       32.61       29.88      9.79 o 
  -4  12  15     1022.33     1056.04     37.85 o 
  -3  12  15      171.23      159.54     16.82 o 
  -2  12  15      432.12      455.40     25.24 o 
  -1  12  15      596.12      585.29     22.26 o 
   0  12  15      677.57      643.39     27.42 o 
   1  12  15      681.94      683.67     28.34 o 
   2  12  15      527.15      516.03     26.71 o 
   3  12  15      135.66      143.55     15.54 o 
   4  12  15     1051.43     1037.27     31.25 o 
   5  12  15       30.95       29.07     11.70 o 
  -5  13  15      767.19      759.21     24.71 o 
  -4  13  15      609.37      615.25     25.25 o 
  -3  13  15       68.03       74.77     19.89 o 
  -2  13  15      187.57      190.98     15.61 o 
  -1  13  15     1107.43     1097.67     30.13 o 
   0  13  15        6.38       16.50     11.87 o 
   1  13  15     1030.77     1009.61     42.39 o 
   2  13  15      194.71      233.27     21.71 o 
   3  13  15       69.29       60.76     14.36 o 
   4  13  15      564.22      530.41     37.03 o 
   5  13  15      716.25      679.42     37.80 o 
  -4  14  15      370.96      421.37     23.60 o 
  -3  14  15      477.92      515.41     50.75 o 
  -2  14  15      643.66      664.50     25.64 o 
  -1  14  15      150.23      155.48     17.79 o 
   0  14  15      173.44      169.41     22.87 o 
   1  14  15      148.78      199.48     19.94 o 
   2  14  15      637.03      686.19     31.90 o 
   3  14  15      410.98      416.03     37.28 o 
   4  14  15      283.33      368.09     27.08 o 
  -3  15  15      343.92      342.56     21.58 o 
  -2  15  15       55.27       49.02     12.05 o 
  -1  15  15       36.73       17.74     12.62 o 
   0  15  15      121.03      112.71     24.89 o 
   1  15  15       49.76       58.71     15.11 o 
   2  15  15       74.19       72.66     16.06 o 
   3  15  15      429.09      439.79     29.01 o 
  -1  16  15     1078.98     1097.37     39.82 o 
   0  16  15        1.94      -12.70     11.95 o 
   1  16  15     1093.06     1103.08     40.19 o 
   0   0  16       66.84       39.57      6.85 o 
   1   0  16      346.38      327.61     21.84 o 
   2   0  16      929.44      891.33     21.05 o 
   3   0  16        0.81       19.71      6.59 o 
   4   0  16        4.75        6.48      6.68 o 
   5   0  16      243.03      251.82     15.37 o 
   6   0  16      103.89       69.81     12.74 o 
   7   0  16        3.10        1.68     10.61 o 
   8   0  16      293.96      226.90     21.00 o 
  -8   1  16      188.32      152.00     18.34 o 
  -7   1  16      220.34      259.77     20.48 o 
  -6   1  16      132.85      125.30     15.09 o 
  -5   1  16     1085.81     1111.83     32.24 o 
  -4   1  16     1105.17     1151.50     26.47 o 
  -3   1  16     2030.13     1909.66     34.29 o 
  -2   1  16      256.66      265.54     10.93 o 
  -1   1  16     1358.63     1310.92     23.20 o 
   0   1  16     4651.51     4656.58     50.11 o 
   1   1  16     1386.48     1438.72     20.51 o 
   2   1  16      176.40      174.55      8.66 o 
   3   1  16     1964.14     1844.99     29.13 o 
   4   1  16     1174.80     1273.41     28.45 o 
   5   1  16      969.37      962.86     41.75 o 
   6   1  16      126.04      122.61     13.11 o 
   7   1  16      234.40      233.02     19.78 o 
   8   1  16      194.14      175.43     19.36 o 
  -8   2  16      160.94      167.76     20.50 o 
  -7   2  16      721.66      730.22     29.78 o 
  -6   2  16       84.00       99.23     13.90 o 
  -5   2  16      207.38      249.35     18.18 o 
  -4   2  16      520.82      485.02     17.17 o 
  -3   2  16      110.80      110.50      9.63 o 
  -2   2  16     2171.03     2141.84     31.53 o 
  -1   2  16      435.89      417.29     10.46 o 
   0   2  16      384.77      354.14     10.91 o 
   1   2  16      475.51      446.50     14.13 o 
   2   2  16     2131.78     2199.47     42.28 o 
   3   2  16      150.83      142.28     12.35 o 
   4   2  16      519.54      496.04     18.23 o 
   5   2  16      230.49      276.39     16.29 o 
   6   2  16       83.87       99.17     12.56 o 
   7   2  16      733.49      769.48     30.91 o 
   8   2  16      104.24       90.01     15.91 o 
  -8   3  16      252.02      235.48     21.42 o 
  -7   3  16      175.08      183.96     18.77 o 
  -6   3  16      873.67      849.86     30.11 o 
  -5   3  16      440.27      397.84     27.82 o 
  -4   3  16      421.24      425.90     27.10 o 
  -3   3  16     1175.22     1153.22     45.55 o 
  -2   3  16     1024.12     1044.87     20.29 o 
  -1   3  16     1529.80     1545.65     21.10 o 
   0   3  16     7810.10     7631.84     94.95 o 
   1   3  16     1713.53     1678.68     32.95 o 
   2   3  16     1104.14     1127.79     46.91 o 
   3   3  16     1114.02     1085.62     22.52 o 
   4   3  16      449.91      479.42     18.93 o 
   5   3  16      393.68      393.07     19.34 o 
   6   3  16      920.37      876.41     26.94 o 
   7   3  16      220.08      222.34     19.85 o 
   8   3  16      279.43      307.04     23.98 o 
  -8   4  16        8.82       18.37     12.50 o 
  -7   4  16      420.71      414.03     25.30 o 
  -6   4  16       12.70       13.29     10.32 o 
  -5   4  16      506.32      474.85     23.15 o 
  -4   4  16      555.19      552.37     21.99 o 
  -3   4  16      633.86      608.76     21.40 o 
  -2   4  16     6784.33     6624.31     69.44 o 
  -1   4  16     8906.81     8820.48     81.40 o 
   0   4  16     3311.30     3110.22     91.82 o 
   1   4  16     8799.85     8478.77    139.31 o 
   2   4  16     6874.44     6862.06     88.79 o 
   3   4  16      687.59      682.55     17.37 o 
   4   4  16      508.78      477.79     22.12 o 
   5   4  16      539.91      518.63     20.55 o 
   6   4  16       13.80       28.88     10.07 o 
   7   4  16      445.85      500.06     24.16 o 
   8   4  16       18.24       19.23     13.01 o 
  -7   5  16      152.48      137.07     23.44 o 
  -6   5  16      438.37      394.27     23.43 o 
  -5   5  16       75.70       78.75     12.53 o 
  -4   5  16      174.44      194.29     18.84 o 
  -3   5  16     1758.51     1718.01     30.03 o 
  -2   5  16     1160.76     1140.06     22.48 o 
  -1   5  16     1731.22     1729.98     23.10 o 
   0   5  16     1387.87     1350.87     23.68 o 
   1   5  16     1818.65     1859.64     32.77 o 
   2   5  16     1178.53     1144.55     45.51 o 
   3   5  16     1843.92     1743.34     33.34 o 
   4   5  16      132.69      143.94      9.70 o 
   5   5  16       86.36       83.68     11.69 o 
   6   5  16      459.08      413.74     21.29 o 
   7   5  16      135.84      132.79     15.10 o 
  -7   6  16       72.82      100.46     16.56 o 
  -6   6  16      437.21      430.31     25.61 o 
  -5   6  16     1406.04     1365.37     37.46 o 
  -4   6  16       65.68       63.42     10.93 o 
  -3   6  16      241.27      238.79     13.86 o 
  -2   6  16     1702.93     1614.33     28.00 o 
  -1   6  16     1904.89     1864.89     33.61 o 
   0   6  16     2835.56     2833.13     39.21 o 
   1   6  16     1840.16     1833.43     40.65 o 
   2   6  16     2022.13     1978.43     36.63 o 
   3   6  16      171.08      185.27     12.81 o 
   4   6  16       73.87       61.73     11.29 o 
   5   6  16     1350.05     1409.44     34.03 o 
   6   6  16      461.02      414.43     21.39 o 
   7   6  16       79.00       85.04     13.60 o 
  -7   7  16      155.94      141.63     17.44 o 
  -6   7  16      109.23      117.68     15.37 o 
  -5   7  16       31.34       30.82     11.03 o 
  -4   7  16     1472.34     1525.08     30.16 o 
  -3   7  16      860.28      870.62     21.11 o 
  -2   7  16      188.10      193.98     13.57 o 
  -1   7  16      966.76     1046.42     23.91 o 
   0   7  16     1388.29     1352.92     24.34 o 
   1   7  16     1288.24     1310.32     29.12 o 
   2   7  16      131.55      128.62     11.43 o 
   3   7  16      807.90      781.29     22.79 o 
   4   7  16     1442.94     1472.33     32.57 o 
   5   7  16       47.06       48.79      9.00 o 
   6   7  16       87.12       92.43     13.08 o 
   7   7  16      152.96      176.42     16.78 o 
  -7   8  16      144.47      183.91     19.50 o 
  -6   8  16      350.36      391.30     26.54 o 
  -5   8  16      633.45      614.58     22.35 o 
  -4   8  16     1478.05     1445.24     29.58 o 
  -3   8  16      536.09      519.41     23.61 o 
  -2   8  16      213.93      223.84     12.03 o 
  -1   8  16      965.96      978.29     38.35 o 
   0   8  16       12.89       16.41      7.22 o 
   1   8  16     1125.93     1092.11     27.20 o 
   2   8  16      227.48      211.76     14.19 o 
   3   8  16      628.89      633.63     26.42 o 
   4   8  16     1294.96     1280.91     31.03 o 
   5   8  16      588.67      624.82     23.30 o 
   6   8  16      367.92      368.40     25.75 o 
   7   8  16      172.23      186.82     17.41 o 
  -6   9  16      697.59      812.35     27.10 o 
  -5   9  16      227.19      219.23     15.76 o 
  -4   9  16      976.31      971.67     24.54 o 
  -3   9  16      851.62      850.08     21.66 o 
  -2   9  16      578.42      570.64     19.63 o 
  -1   9  16     1014.70      984.33     29.49 o 
   0   9  16     1472.19     1507.61     36.56 o 
   1   9  16     1026.82     1063.86     27.52 o 
   2   9  16      715.99      701.68     22.92 o 
   3   9  16      763.95      743.30     23.90 o 
   4   9  16      992.31     1049.52     38.38 o 
   5   9  16      235.04      234.48     16.93 o 
   6   9  16      705.08      694.30     32.92 o 
  -6  10  16       56.09       51.67     11.80 o 
  -5  10  16       64.04       78.98     12.90 o 
  -4  10  16      401.05      371.61     17.49 o 
  -3  10  16      213.91      192.57     12.74 o 
  -2  10  16      843.98      829.23     35.52 o 
  -1  10  16      470.54      475.00     29.15 o 
   0  10  16       15.56       20.21     10.29 o 
   1  10  16      510.66      446.23     20.21 o 
   2  10  16      826.72      815.60     25.36 o 
   3  10  16      239.49      211.73     15.85 o 
   4  10  16      365.69      313.79     18.70 o 
   5  10  16       69.84       81.00     12.68 o 
   6  10  16       47.18       56.04     15.40 o 
  -5  11  16      125.96      132.70     16.06 o 
  -4  11  16      434.97      427.08     19.15 o 
  -3  11  16     1218.08     1190.58     33.95 o 
  -2  11  16     1647.39     1628.50     42.23 o 
  -1  11  16     2886.42     2836.88     50.42 o 
   0  11  16     4984.05     4894.38     87.39 o 
   1  11  16     2923.27     2900.64    109.44 o 
   2  11  16     1739.68     1740.24     39.14 o 
   3  11  16     1038.51      979.60     29.15 o 
   4  11  16      453.52      404.83     21.76 o 
   5  11  16      111.00      124.13     16.94 o 
  -5  12  16      153.87      134.80     13.35 o 
  -4  12  16       78.89       66.94     10.87 o 
  -3  12  16       22.56       20.39     11.34 o 
  -2  12  16     1830.22     1869.49     46.81 o 
  -1  12  16      550.50      598.46     22.29 o 
   0  12  16     2430.10     2407.39     55.29 o 
   1  12  16      580.81      589.19     31.63 o 
   2  12  16     1783.07     1792.93     47.07 o 
   3  12  16       15.34       21.44     10.25 o 
   4  12  16       93.49      111.03     16.31 o 
   5  12  16      173.36      164.66     17.91 o 
  -4  13  16      290.12      267.62     27.92 o 
  -3  13  16      558.69      533.98     27.71 o 
  -2  13  16       78.02       61.99     11.84 o 
  -1  13  16      141.93      175.90     18.63 o 
   0  13  16        6.32       15.77     11.59 o 
   1  13  16      217.32      246.85     21.30 o 
   2  13  16      105.39       92.27     15.43 o 
   3  13  16      597.13      557.16     54.19 o 
   4  13  16      223.55      225.37     18.77 o 
  -3  14  16      299.30      332.48     20.89 o 
  -2  14  16     1106.17     1090.96     31.77 o 
  -1  14  16      698.37      735.72     31.74 o 
   0  14  16      602.90      593.87     30.19 o 
   1  14  16      715.34      669.77     31.40 o 
   2  14  16     1145.71     1149.22     39.48 o 
   3  14  16      294.35      282.73     23.61 o 
  -2  15  16      390.00      415.28     49.02 o 
  -1  15  16       34.55       33.79     13.91 o 
   0  15  16       13.31       13.14     12.34 o 
   1  15  16       49.37       54.07     20.94 o 
   2  15  16      465.85      486.97     39.99 o 
   1   0  17       31.53       28.75      6.06 o 
   2   0  17       63.23       81.72      7.33 o 
   3   0  17      209.07      231.10     17.68 o 
   4   0  17      826.86      867.22     23.65 o 
   5   0  17      848.20      771.27     23.55 o 
   6   0  17       13.78        6.34     10.22 o 
   7   0  17      655.25      651.61     28.58 o 
   8   0  17     1709.06     1617.80     47.10 o 
  -8   1  17     1117.79     1165.79     40.25 o 
  -7   1  17      474.36      432.82     25.70 o 
  -6   1  17     2141.31     2191.15     50.89 o 
  -5   1  17      415.68      376.68     23.75 o 
  -4   1  17      844.66      836.10     22.75 o 
  -3   1  17      569.95      603.86     25.71 o 
  -2   1  17      719.08      757.42     17.18 o 
  -1   1  17     5213.32     5294.67     56.74 o 
   0   1  17     1194.90     1202.25     19.26 o 
   1   1  17     5334.77     5503.37     68.57 o 
   2   1  17      754.74      769.15     17.20 o 
   3   1  17      634.15      679.21     19.91 o 
   4   1  17      997.01      948.22     24.96 o 
   5   1  17      320.91      315.09     17.22 o 
   6   1  17     2141.58     2054.00     42.29 o 
   7   1  17      418.18      388.12     38.48 o 
   8   1  17     1157.24     1202.59     40.25 o 
  -8   2  17     1324.12     1371.32     43.42 o 
  -7   2  17     1258.56     1188.27     61.29 o 
  -6   2  17     1044.74     1056.03     44.82 o 
  -5   2  17      746.40      734.82     27.17 o 
  -4   2  17     1874.48     1796.53     41.21 o 
  -3   2  17      888.81      880.05     21.90 o 
  -2   2  17      845.12      815.52     17.92 o 
  -1   2  17      275.40      290.15     10.47 o 
   0   2  17      277.28      263.65      9.49 o 
   1   2  17      276.31      292.04     13.56 o 
   2   2  17      779.86      783.78     18.79 o 
   3   2  17      981.48     1028.36     21.22 o 
   4   2  17     1724.02     1659.99     35.63 o 
   5   2  17      813.55      820.47     24.76 o 
   6   2  17      898.25      942.49     27.81 o 
   7   2  17     1320.25     1322.22     40.47 o 
   8   2  17     1255.30     1436.36     68.41 o 
  -7   3  17      940.22      942.34     34.15 o 
  -6   3  17     1765.85     1705.31     44.15 o 
  -5   3  17      236.06      196.93     18.38 o 
  -4   3  17     2289.23     2059.37     44.82 o 
  -3   3  17     1562.50     1537.05     64.26 o 
  -2   3  17     1333.53     1258.39     30.27 o 
  -1   3  17     1987.42     1990.50     25.44 o 
   0   3  17      586.39      622.76     17.81 o 
   1   3  17     2080.81     2156.47     35.77 o 
   2   3  17     1417.50     1388.18     32.54 o 
   3   3  17     1510.59     1458.09     26.61 o 
   4   3  17     2323.36     2124.35     40.34 o 
   5   3  17      220.66      166.65     14.07 o 
   6   3  17     1776.38     1771.58     43.74 o 
   7   3  17      956.44     1010.64     30.77 o 
  -7   4  17     1583.10     1516.94     43.68 o 
  -6   4  17       91.99       84.61     13.74 o 
  -5   4  17     4128.94     4095.20     74.59 o 
  -4   4  17     2067.50     1986.46     54.31 o 
  -3   4  17     3405.39     3344.22     59.97 o 
  -2   4  17      367.63      365.10     11.68 o 
  -1   4  17     1067.23     1085.91     17.58 o 
   0   4  17      205.72      203.07     13.68 o 
   1   4  17     1042.43     1005.19     38.01 o 
   2   4  17      356.92      402.45     15.56 o 
   3   4  17     3561.87     3479.05     52.86 o 
   4   4  17     2036.14     1987.50     60.52 o 
   5   4  17     4028.70     3917.66     71.73 o 
   6   4  17       81.03       65.81     14.57 o 
   7   4  17     1703.15     1817.14     42.31 o 
  -7   5  17      257.37      262.02     21.38 o 
  -6   5  17      488.81      494.27     26.44 o 
  -5   5  17      126.17      124.88     14.56 o 
  -4   5  17      863.61      818.73     27.01 o 
  -3   5  17     1516.63     1505.02     28.22 o 
  -2   5  17        3.09       -1.16      5.39 o 
  -1   5  17      314.28      330.06     10.49 o 
   0   5  17      524.81      479.46     14.62 o 
   1   5  17      318.19      331.75     18.44 o 
   2   5  17        2.05        4.56      4.62 o 
   3   5  17     1500.59     1544.07     31.50 o 
   4   5  17      951.46      900.33     22.05 o 
   5   5  17      175.28      143.97     13.81 o 
   6   5  17      452.37      448.02     22.50 o 
   7   5  17      317.84      377.37     28.24 o 
  -7   6  17     1047.98     1070.10     45.95 o 
  -6   6  17      602.73      616.87     31.98 o 
  -5   6  17     1499.12     1430.57     66.04 o 
  -4   6  17      650.61      629.49     23.97 o 
  -3   6  17     1571.13     1534.15     29.01 o 
  -2   6  17      776.76      772.61     18.73 o 
  -1   6  17     1622.94     1590.24     52.45 o 
   0   6  17      634.84      626.92     16.32 o 
   1   6  17     1501.81     1532.39     37.16 o 
   2   6  17      879.54      897.04     23.75 o 
   3   6  17     1669.05     1515.20     78.89 o 
   4   6  17      715.86      667.81     33.42 o 
   5   6  17     1554.18     1537.90     36.24 o 
   6   6  17      715.29      690.46     26.07 o 
   7   6  17     1055.27     1130.61     33.93 o 
  -7   7  17      375.26      398.70     30.33 o 
  -6   7  17      569.98      572.80     27.40 o 
  -5   7  17      294.37      252.33     29.24 o 
  -4   7  17      910.72      963.65     34.28 o 
  -3   7  17     1066.85     1025.94     23.51 o 
  -2   7  17      118.82      108.11      9.31 o 
  -1   7  17      274.42      278.13     14.32 o 
   0   7  17     1307.49     1262.75     28.01 o 
   1   7  17      279.22      260.51     15.01 o 
   2   7  17      144.67      142.18     12.09 o 
   3   7  17      984.07      940.06     33.24 o 
   4   7  17      831.50      824.93     24.61 o 
   5   7  17      336.52      312.10     22.60 o 
   6   7  17      614.41      603.51     25.49 o 
   7   7  17      372.87      350.65     23.42 o 
  -6   8  17       12.97       16.20     10.13 o 
  -5   8  17      198.50      220.30     15.99 o 
  -4   8  17     1278.73     1232.78     29.74 o 
  -3   8  17        2.15       -4.65      6.40 o 
  -2   8  17     1189.23     1151.92     27.28 o 
  -1   8  17      111.73      117.79     10.50 o 
   0   8  17     3714.84     3659.71     57.05 o 
   1   8  17      119.43      121.85     11.71 o 
   2   8  17     1251.80     1216.08     29.67 o 
   3   8  17       11.48       15.53      8.25 o 
   4   8  17     1216.41     1225.73     30.79 o 
   5   8  17      139.31      143.43     14.28 o 
   6   8  17       20.42       50.89     17.03 o 
  -6   9  17     1383.07     1465.27     59.64 o 
  -5   9  17      677.19      638.26     27.57 o 
  -4   9  17     1004.52     1032.74     25.61 o 
  -3   9  17      585.49      606.45     18.97 o 
  -2   9  17      518.06      484.43     41.45 o 
  -1   9  17      625.03      587.28     23.59 o 
   0   9  17      251.24      245.87     22.78 o 
   1   9  17      709.61      698.47     22.91 o 
   2   9  17      529.31      551.53     21.54 o 
   3   9  17      517.34      502.62     20.75 o 
   4   9  17     1080.77     1112.56     30.24 o 
   5   9  17      566.52      594.49     44.73 o 
   6   9  17     1531.35     1576.43     47.80 o 
  -6  10  17      535.72      538.78     25.31 o 
  -5  10  17      724.29      756.55     23.68 o 
  -4  10  17      477.52      518.05     19.74 o 
  -3  10  17      708.21      692.80     26.47 o 
  -2  10  17      387.60      340.35     29.66 o 
  -1  10  17      182.09      177.99     16.24 o 
   0  10  17      254.77      239.51     31.40 o 
   1  10  17      170.88      171.02     14.05 o 
   2  10  17      368.58      350.51     19.27 o 
   3  10  17      749.09      713.27     38.95 o 
   4  10  17      424.09      405.24     21.28 o 
   5  10  17      745.40      753.01     26.77 o 
   6  10  17      440.99      477.67     45.77 o 
  -5  11  17      179.32      161.31     14.17 o 
  -4  11  17      918.37     1005.16     28.43 o 
  -3  11  17      998.99     1058.06     43.37 o 
  -2  11  17     1013.32     1088.77     34.44 o 
  -1  11  17     1167.43     1187.47     30.45 o 
   0  11  17      444.26      396.23     23.88 o 
   1  11  17     1306.07     1287.56     38.33 o 
   2  11  17     1081.05     1077.45     30.47 o 
   3  11  17     1045.77     1055.96     30.84 o 
   4  11  17      927.99      951.44     29.85 o 
   5  11  17      156.94      163.05     16.53 o 
  -4  12  17     1078.55     1090.75     40.27 o 
  -3  12  17      651.47      687.62     29.33 o 
  -2  12  17      258.92      260.87     20.32 o 
  -1  12  17      455.35      472.99     27.02 o 
   0  12  17      535.70      544.21     28.24 o 
   1  12  17      460.90      447.11     26.21 o 
   2  12  17      205.00      233.91     20.07 o 
   3  12  17      647.53      589.89     24.73 o 
   4  12  17     1002.73      951.83     30.84 o 
  -4  13  17      640.44      655.97     31.45 o 
  -3  13  17     1103.02     1100.11     36.93 o 
  -2  13  17      559.92      541.94     24.27 o 
  -1  13  17      241.86      246.33     20.92 o 
   0  13  17      343.46      328.00     25.34 o 
   1  13  17      239.12      255.71     21.91 o 
   2  13  17      577.45      580.64     30.10 o 
   3  13  17     1066.73     1064.78     37.83 o 
   4  13  17      561.04      576.01     27.53 o 
  -3  14  17      305.92      319.80     20.98 o 
  -2  14  17      285.25      348.16     25.27 o 
  -1  14  17      189.03      201.23     20.26 o 
   0  14  17       21.84       -3.13     11.31 o 
   1  14  17      185.67      193.67     20.61 o 
   2  14  17      355.88      364.24     26.35 o 
   3  14  17      329.96      327.19     25.34 o 
  -1  15  17       54.96       58.75     15.13 o 
   0  15  17      290.76      279.58     23.99 o 
   1  15  17       83.86      113.27     21.52 o 
   0   0  18     1781.02     1820.70     61.67 o 
   1   0  18      287.32      287.39     13.58 o 
   2   0  18      460.52      466.41     14.10 o 
   3   0  18        8.03        5.34      6.67 o 
   4   0  18      805.51      690.44     21.49 o 
   5   0  18      488.64      420.69     19.76 o 
   6   0  18      196.72      190.94     17.81 o 
   7   0  18      350.09      368.52     24.79 o 
  -7   1  18       24.44       22.21     11.75 o 
  -6   1  18      668.83      664.77     30.85 o 
  -5   1  18      714.31      635.36     25.60 o 
  -4   1  18      772.48      748.90     27.35 o 
  -3   1  18       56.93       56.75      8.60 o 
  -2   1  18     7344.28     7359.85     86.57 o 
  -1   1  18      436.31      452.71     13.36 o 
   0   1  18      214.44      212.01     10.44 o 
   1   1  18      490.11      535.19     14.14 o 
   2   1  18     6883.98     6706.30     87.72 o 
   3   1  18       64.42       58.40      8.79 o 
   4   1  18      753.50      691.30     35.45 o 
   5   1  18      700.43      673.07     23.11 o 
   6   1  18      696.74      758.67     50.37 o 
   7   1  18       21.61       16.92     11.91 o 
  -7   2  18      235.03      240.14     24.10 o 
  -6   2  18      122.30       98.05     15.49 o 
  -5   2  18      218.51      239.46     18.28 o 
  -4   2  18      978.20      976.40     29.75 o 
  -3   2  18     2824.37     2613.80     43.15 o 
  -2   2  18      167.90      183.05     10.06 o 
  -1   2  18     2352.21     2492.05     32.26 o 
   0   2  18      268.30      260.33     11.48 o 
   1   2  18     2436.11     2553.39     40.28 o 
   2   2  18      194.93      206.35     14.54 o 
   3   2  18     2917.24     2731.96     46.11 o 
   4   2  18      961.39      935.18     25.42 o 
   5   2  18      213.69      200.86     14.93 o 
   6   2  18      116.57       96.23     12.98 o 
   7   2  18      257.23      242.49     21.00 o 
  -7   3  18      209.44      216.72     20.29 o 
  -6   3  18      182.28      175.06     17.29 o 
  -5   3  18      807.74      768.51     27.98 o 
  -4   3  18       25.60       44.32     11.06 o 
  -3   3  18      418.92      393.71     25.99 o 
  -2   3  18     4331.84     4311.96     54.24 o 
  -1   3  18      415.14      441.80     11.50 o 
   0   3  18     1057.72      986.96     61.99 o 
   1   3  18      449.93      477.75     15.84 o 
   2   3  18     3993.30     4112.60    124.99 o 
   3   3  18      420.84      389.70     14.55 o 
   4   3  18        9.73       20.77      8.90 o 
   5   3  18      787.20      762.30     24.81 o 
   6   3  18      177.32      174.55     15.55 o 
   7   3  18      215.66      219.27     17.89 o 
  -7   4  18      143.96      153.45     17.59 o 
  -6   4  18      126.51      131.91     22.31 o 
  -5   4  18       60.37       48.62     11.67 o 
  -4   4  18      454.06      436.39     21.78 o 
  -3   4  18     3933.00     3899.69     67.80 o 
  -2   4  18      152.88      147.98     10.04 o 
  -1   4  18     6555.91     6477.45     68.76 o 
   0   4  18     1557.00     1522.93     33.85 o 
   1   4  18     6375.17     6229.88    118.86 o 
   2   4  18      176.95      174.74     12.02 o 
   3   4  18     3939.91     3952.56     59.94 o 
   4   4  18      406.58      396.19     19.34 o 
   5   4  18       85.38       88.47     11.95 o 
   6   4  18      146.05      158.37     15.23 o 
   7   4  18      137.76      142.23     15.84 o 
  -7   5  18       15.09       -3.41     10.72 o 
  -6   5  18      143.73      146.29     16.38 o 
  -5   5  18      564.25      524.14     25.67 o 
  -4   5  18      449.76      425.85     31.85 o 
  -3   5  18       99.08       86.20      9.80 o 
  -2   5  18     3116.48     3108.11     44.28 o 
  -1   5  18      219.55      199.31     11.10 o 
   0   5  18     4234.54     4350.67     87.85 o 
   1   5  18      243.16      252.51     16.82 o 
   2   5  18     3090.15     3089.40     57.62 o 
   3   5  18       86.56      101.19     16.74 o 
   4   5  18      500.99      509.03     25.17 o 
   5   5  18      543.72      492.85     21.88 o 
   6   5  18      135.92      130.71     14.40 o 
   7   5  18       10.52       15.71     11.27 o 
  -7   6  18        5.90        7.53     11.69 o 
  -6   6  18      204.28      213.30     20.85 o 
  -5   6  18      464.19      453.51     30.76 o 
  -4   6  18      678.41      656.75     22.67 o 
  -3   6  18     2567.86     2474.18     39.51 o 
  -2   6  18      173.16      185.88     11.42 o 
  -1   6  18     4852.88     4831.83     61.28 o 
   0   6  18      902.44      951.44     23.96 o 
   1   6  18     4473.90     4412.98     76.44 o 
   2   6  18      170.84      160.39     12.47 o 
   3   6  18     2270.33     2202.28     47.46 o 
   4   6  18      644.80      620.44     21.87 o 
   5   6  18      493.04      488.26     25.22 o 
   6   6  18      175.56      167.74     16.17 o 
   7   6  18        6.48       16.57     11.12 o 
  -6   7  18      787.30      851.31     31.84 o 
  -5   7  18      295.01      331.37     18.86 o 
  -4   7  18       23.99       34.24      9.23 o 
  -3   7  18      192.85      217.98     13.28 o 
  -2   7  18      292.95      297.22     15.88 o 
  -1   7  18       56.75       66.20      8.63 o 
   0   7  18        8.38        4.94      6.83 o 
   1   7  18       45.06       70.13     14.89 o 
   2   7  18      242.19      239.76     16.89 o 
   3   7  18      167.86      168.38     13.31 o 
   4   7  18       64.18       74.68     15.51 o 
   5   7  18      249.84      272.62     21.81 o 
   6   7  18      786.15      808.82     34.21 o 
  -6   8  18      675.57      660.52     25.78 o 
  -5   8  18       20.69        9.89      8.94 o 
  -4   8  18      649.62      658.13     20.53 o 
  -3   8  18      468.04      471.74     17.66 o 
  -2   8  18      207.49      219.83     14.26 o 
  -1   8  18        1.55        4.21      8.18 o 
   0   8  18        5.57       -3.04      8.58 o 
   1   8  18       40.46       46.37      9.44 o 
   2   8  18      246.94      227.72     15.33 o 
   3   8  18      391.12      395.33     19.18 o 
   4   8  18      606.30      611.31     22.64 o 
   5   8  18       33.63       21.60     11.92 o 
   6   8  18      659.74      662.00     33.71 o 
  -6   9  18      192.15      189.68     16.71 o 
  -5   9  18      625.31      636.35     23.88 o 
  -4   9  18      766.58      725.43     32.03 o 
  -3   9  18      297.21      323.32     32.57 o 
  -2   9  18     3599.21     3555.77     68.27 o 
  -1   9  18      219.48      198.88     19.72 o 
   0   9  18     1446.89     1551.13    117.59 o 
   1   9  18      248.26      245.12     16.24 o 
   2   9  18     3480.98     3470.93     60.42 o 
   3   9  18      304.27      273.68     17.56 o 
   4   9  18      673.96      700.97     25.39 o 
   5   9  18      637.69      664.72     39.25 o 
   6   9  18      202.15      243.22     23.33 o 
  -5  10  18      872.06      839.72     27.34 o 
  -4  10  18      257.70      264.67     15.68 o 
  -3  10  18       90.97       86.44     11.54 o 
  -2  10  18      629.26      655.68     27.21 o 
  -1  10  18     1526.56     1571.83     40.62 o 
   0  10  18      286.92      298.18     25.78 o 
   1  10  18     1501.01     1487.64     41.92 o 
   2  10  18      670.81      682.66     24.42 o 
   3  10  18       31.33       28.09     10.27 o 
   4  10  18      283.38      300.06     19.11 o 
   5  10  18      878.13      935.25     34.70 o 
  -5  11  18      400.28      412.12     20.42 o 
  -4  11  18      317.05      317.99     19.20 o 
  -3  11  18       75.87      101.47     14.93 o 
  -2  11  18     4266.81     4313.98     80.74 o 
  -1  11  18      123.53      133.00     29.14 o 
   0  11  18     2029.87     2022.46     49.86 o 
   1  11  18      142.24      137.66     16.60 o 
   2  11  18     4183.88     4098.32     69.03 o 
   3  11  18       50.90       55.49     12.01 o 
   4  11  18      237.21      229.12     17.87 o 
   5  11  18      341.38      342.96     21.82 o 
  -4  12  18      274.50      255.07     22.19 o 
  -3  12  18     1425.60     1513.93     43.86 o 
  -2  12  18      255.27      263.47     20.88 o 
  -1  12  18     2010.37     2060.53     52.12 o 
   0  12  18       58.44       57.27     13.86 o 
   1  12  18     2067.33     2092.86     52.28 o 
   2  12  18      222.91      232.05     20.88 o 
   3  12  18     1390.41     1476.53     52.76 o 
   4  12  18      222.66      252.52     19.32 o 
  -3  13  18      280.48      292.85     44.30 o 
  -2  13  18      990.63      975.55     66.38 o 
  -1  13  18       84.45       67.97     14.91 o 
   0  13  18      343.07      313.88     23.74 o 
   1  13  18       88.26       81.59     15.51 o 
   2  13  18      994.43      978.20     36.41 o 
   3  13  18      293.27      292.25     24.03 o 
  -2  14  18       24.58        8.10     12.47 o 
  -1  14  18      375.94      402.32     27.26 o 
   0  14  18       79.13       85.22     16.39 o 
   1  14  18      426.19      440.35     28.55 o 
   2  14  18       24.20       23.27     17.91 o 
   1   0  19      713.49      640.11     29.98 o 
   2   0  19      340.71      335.79     20.73 o 
   3   0  19       55.69       32.97      8.02 o 
   4   0  19      603.93      522.91     19.39 o 
   5   0  19       41.80       32.09     10.79 o 
   6   0  19       11.96       10.25     10.40 o 
   7   0  19      203.50      163.25     18.26 o 
  -7   1  19      378.29      397.83     30.63 o 
  -6   1  19      302.84      288.34     21.23 o 
  -5   1  19      423.03      381.46     22.53 o 
  -4   1  19      315.65      322.42     19.92 o 
  -3   1  19      190.93      214.49     15.61 o 
  -2   1  19      118.55      144.35     12.92 o 
  -1   1  19      882.51      830.77     18.78 o 
   0   1  19       82.96       83.80      7.60 o 
   1   1  19      844.19      816.57     22.72 o 
   2   1  19      160.52      172.29     13.60 o 
   3   1  19      232.10      284.09     15.30 o 
   4   1  19      403.64      429.52     24.07 o 
   5   1  19      456.25      400.08     20.05 o 
   6   1  19      235.26      221.05     19.10 o 
   7   1  19      363.57      359.08     24.79 o 
  -7   2  19     1306.83     1325.74     41.34 o 
  -6   2  19      613.60      606.14     59.91 o 
  -5   2  19     1279.80     1207.10     35.39 o 
  -4   2  19     1199.96     1153.82     32.98 o 
  -3   2  19     2990.43     2965.08     47.80 o 
  -2   2  19       51.79       43.21      6.42 o 
  -1   2  19      107.27      110.21      8.25 o 
   0   2  19      483.26      483.57     16.68 o 
   1   2  19      124.05      126.51      9.84 o 
   2   2  19       26.20       31.23      8.92 o 
   3   2  19     2882.27     2881.31     57.12 o 
   4   2  19     1355.61     1319.10     31.10 o 
   5   2  19     1038.06      994.55     28.11 o 
   6   2  19      804.32      824.63     27.29 o 
   7   2  19     1184.33     1164.48     39.33 o 
  -7   3  19      330.88      327.39     34.90 o 
  -6   3  19      159.65      138.22     16.30 o 
  -5   3  19      547.00      555.66     24.56 o 
  -4   3  19     1972.86     1843.54     43.03 o 
  -3   3  19     2459.53     2265.05     46.79 o 
  -2   3  19      343.71      329.38     13.34 o 
  -1   3  19      915.08      910.71     18.33 o 
   0   3  19        8.76        4.76      4.26 o 
   1   3  19      887.58      929.43     26.99 o 
   2   3  19      380.67      440.39     22.59 o 
   3   3  19     2345.46     2326.32     53.27 o 
   4   3  19     1943.07     1897.07     38.97 o 
   5   3  19      458.98      467.38     22.02 o 
   6   3  19      131.11      119.32     14.13 o 
   7   3  19      349.14      299.11     23.30 o 
  -7   4  19      598.15      585.96     46.05 o 
  -6   4  19      496.42      415.32     25.01 o 
  -5   4  19      443.59      448.00     28.95 o 
  -4   4  19     2416.29     2327.05     49.84 o 
  -3   4  19      793.50      787.10     22.48 o 
  -2   4  19      473.11      455.27     15.21 o 
  -1   4  19       89.13       94.40      7.62 o 
   0   4  19      643.26      653.28     17.05 o 
   1   4  19       95.78       88.06     11.21 o 
   2   4  19      593.01      603.72     22.56 o 
   3   4  19      786.14      831.68     23.31 o 
   4   4  19     2548.64     2502.10     46.64 o 
   5   4  19      463.16      428.37     21.50 o 
   6   4  19      493.37      497.73     24.39 o 
   7   4  19      605.74      592.87     27.81 o 
  -7   5  19      291.80      312.21     23.75 o 
  -6   5  19      218.80      183.91     18.09 o 
  -5   5  19      383.22      347.37     21.68 o 
  -4   5  19     2284.01     2183.13     48.08 o 
  -3   5  19     1076.10     1067.85     26.54 o 
  -2   5  19      136.01      156.95     18.25 o 
  -1   5  19      787.82      814.68     19.71 o 
   0   5  19        9.33       22.99      6.52 o 
   1   5  19      825.40      782.25     45.01 o 
   2   5  19       90.10      132.68     15.52 o 
   3   5  19     1054.20     1067.46     34.17 o 
   4   5  19     2313.95     2332.78     53.02 o 
   5   5  19      285.73      272.61     17.92 o 
   6   5  19      249.49      259.42     19.01 o 
   7   5  19      212.06      223.78     18.90 o 
  -6   6  19     1262.48     1305.06     39.75 o 
  -5   6  19      878.78      849.68     30.13 o 
  -4   6  19     2193.69     2095.49     41.09 o 
  -3   6  19     1340.61     1390.49     30.62 o 
  -2   6  19      244.74      256.42     15.06 o 
  -1   6  19     1561.21     1576.54     28.69 o 
   0   6  19      351.60      382.60     20.43 o 
   1   6  19     1624.83     1567.19     59.54 o 
   2   6  19      206.94      201.64     14.06 o 
   3   6  19     1417.71     1426.42     37.26 o 
   4   6  19     1894.96     1733.32     45.36 o 
   5   6  19     1056.82     1067.39     36.55 o 
   6   6  19     1039.16     1079.35     33.07 o 
  -6   7  19        1.88        7.05     11.27 o 
  -5   7  19       12.68       11.44      9.20 o 
  -4   7  19      493.23      506.78     20.10 o 
  -3   7  19      838.24      827.74     21.83 o 
  -2   7  19      181.83      162.12     12.88 o 
  -1   7  19       81.70       66.43     15.50 o 
   0   7  19       82.69       69.59     12.10 o 
   1   7  19       67.20       82.40     12.45 o 
   2   7  19      181.20      166.02     13.50 o 
   3   7  19      987.22     1004.34     27.55 o 
   4   7  19      479.26      460.59     30.84 o 
   5   7  19       10.90       11.20     11.61 o 
   6   7  19        6.18       19.26     13.44 o 
  -6   8  19       28.94       26.60     10.68 o 
  -5   8  19      242.02      282.90     18.16 o 
  -4   8  19      570.82      565.76     27.56 o 
  -3   8  19      166.29      140.83     13.06 o 
  -2   8  19       30.53       22.54      8.47 o 
  -1   8  19     1215.45     1195.65     68.87 o 
   0   8  19      126.54      156.59     23.02 o 
   1   8  19     1314.60     1364.27     32.57 o 
   2   8  19       44.87       43.99     10.23 o 
   3   8  19      129.30      134.90     19.48 o 
   4   8  19      531.47      587.36     27.53 o 
   5   8  19      248.29      291.10     23.62 o 
   6   8  19       11.17        3.21     12.97 o 
  -5   9  19      264.89      308.97     19.28 o 
  -4   9  19      508.09      549.41     20.15 o 
  -3   9  19      253.64      286.52     30.68 o 
  -2   9  19      203.16      195.66     17.51 o 
  -1   9  19      437.45      426.82     21.98 o 
   0   9  19      277.45      293.67     49.05 o 
   1   9  19      405.20      428.19     34.96 o 
   2   9  19      246.58      234.09     16.59 o 
   3   9  19      316.15      350.47     19.72 o 
   4   9  19      496.13      515.47     45.78 o 
   5   9  19      255.26      306.54     24.57 o 
  -5  10  19      162.31      143.53     17.67 o 
  -4  10  19      193.93      179.31     15.44 o 
  -3  10  19      435.06      490.00     26.10 o 
  -2  10  19       42.66       44.00     11.94 o 
  -1  10  19      276.29      254.19     25.67 o 
   0  10  19      864.25      875.57     38.68 o 
   1  10  19      334.98      350.26     21.85 o 
   2  10  19       50.09       64.91     11.46 o 
   3  10  19      384.19      391.49     21.31 o 
   4  10  19      193.72      205.23     17.05 o 
   5  10  19      130.75      131.78     23.76 o 
  -4  11  19     1058.80     1077.69     37.73 o 
  -3  11  19      929.89      932.14     33.65 o 
  -2  11  19       64.41       71.88     13.64 o 
  -1  11  19       89.80      109.46     20.28 o 
   0  11  19      910.30      951.92     38.65 o 
   1  11  19       70.23       80.40     14.97 o 
   2  11  19       61.31       80.41     12.84 o 
   3  11  19      958.43     1021.73     31.01 o 
   4  11  19     1038.23     1016.15     31.63 o 
  -3  12  19      448.36      508.69     28.62 o 
  -2  12  19      563.20      537.19     37.12 o 
  -1  12  19       92.60       90.31     15.78 o 
   0  12  19      408.60      430.60     38.13 o 
   1  12  19       84.59       87.72     15.78 o 
   2  12  19      650.52      636.63     30.39 o 
   3  12  19      391.27      457.79     36.18 o 
  -2  13  19       63.56       48.87     14.28 o 
  -1  13  19      426.76      398.28     26.72 o 
   0  13  19       51.07       83.74     16.12 o 
   1  13  19      372.31      366.13     37.45 o 
   2  13  19       46.42       51.17     14.95 o 
   0  14  19       78.40       88.04     27.72 o 
   0   0  20      180.50      150.39     36.03 o 
   1   0  20       88.62       98.17     11.29 o 
   2   0  20     1351.88     1430.12     38.27 o 
   3   0  20        0.92       -4.16      6.80 o 
   4   0  20      304.74      261.85     15.99 o 
   5   0  20       47.35       29.61     11.48 o 
   6   0  20       24.31       30.74     12.18 o 
   7   0  20        7.40        7.60     12.14 o 
  -7   1  20      504.47      465.17     27.99 o 
  -6   1  20      199.52      174.34     17.64 o 
  -5   1  20       61.02       77.52     14.35 o 
  -4   1  20       97.12       93.74     13.18 o 
  -3   1  20     1049.81     1082.21     27.35 o 
  -2   1  20       34.61       37.82      8.25 o 
  -1   1  20     2286.19     2255.29     34.25 o 
   0   1  20       47.85       37.27      7.61 o 
   1   1  20     2300.12     2376.25     38.50 o 
   2   1  20       47.39       43.30      9.67 o 
   3   1  20     1059.47     1161.92     31.18 o 
   4   1  20       91.52       78.27     10.92 o 
   5   1  20       80.18       94.78     14.11 o 
   6   1  20      209.09      193.65     18.89 o 
   7   1  20      507.15      456.78     28.26 o 
  -7   2  20       91.39      104.11     16.67 o 
  -6   2  20       76.01       49.67     12.97 o 
  -5   2  20       46.22       54.30     12.17 o 
  -4   2  20        2.44       -2.77      9.11 o 
  -3   2  20      173.01      168.45     16.17 o 
  -2   2  20     3049.54     3113.84     39.91 o 
  -1   2  20      174.11      169.00     11.66 o 
   0   2  20     1036.66     1044.42     21.63 o 
   1   2  20      143.53      136.66     10.66 o 
   2   2  20     2987.14     2972.65     56.71 o 
   3   2  20      176.48      194.30     13.86 o 
   4   2  20       15.91       27.15      9.23 o 
   5   2  20       52.44       44.24     10.43 o 
   6   2  20       82.78       53.67     13.22 o 
   7   2  20       77.86       97.09     16.46 o 
  -6   3  20      478.56      474.04     26.76 o 
  -5   3  20      669.28      603.46     25.67 o 
  -4   3  20       22.44       30.44     13.12 o 
  -3   3  20     1814.72     1814.97     69.11 o 
  -2   3  20        8.44        3.97      8.08 o 
  -1   3  20     4164.87     4265.61     50.25 o 
   0   3  20       18.52        8.17      5.66 o 
   1   3  20     4179.06     4093.95     87.26 o 
   2   3  20        3.00        2.31      8.26 o 
   3   3  20     1857.52     1768.99     42.53 o 
   4   3  20       19.59       45.39     11.54 o 
   5   3  20      668.65      620.66     23.57 o 
   6   3  20      484.67      505.36     32.80 o 
  -6   4  20       67.34       46.23     12.78 o 
  -5   4  20      262.93      255.68     22.85 o 
  -4   4  20      161.18      177.99     16.22 o 
  -3   4  20        3.50        4.12      7.58 o 
  -2   4  20     7134.91     7016.53    107.15 o 
  -1   4  20      484.83      497.51     14.35 o 
   0   4  20     7012.10     6994.61     82.10 o 
   1   4  20      477.52      510.29     21.56 o 
   2   4  20     7080.56     7034.35    108.51 o 
   3   4  20        1.99        0.86      8.89 o 
   4   4  20      232.18      212.95     18.52 o 
   5   4  20      246.33      235.56     17.12 o 
   6   4  20       74.29       66.88     14.32 o 
  -6   5  20      103.10      121.27     16.38 o 
  -5   5  20      329.47      309.28     21.00 o 
  -4   5  20      232.45      201.30     15.33 o 
  -3   5  20      807.48      839.44     23.88 o 
  -2   5  20       61.54       71.26     16.29 o 
  -1   5  20     2086.76     2151.93     35.13 o 
   0   5  20      971.43     1011.52     22.02 o 
   1   5  20     2196.94     2031.77    101.89 o 
   2   5  20       72.76       72.81     12.86 o 
   3   5  20      746.87      778.37     27.29 o 
   4   5  20      231.52      253.71     20.15 o 
   5   5  20      333.75      311.05     30.19 o 
   6   5  20       85.81       84.00     14.14 o 
  -6   6  20      388.03      353.73     24.24 o 
  -5   6  20      318.30      310.77     19.46 o 
  -4   6  20      179.50      189.17     14.56 o 
  -3   6  20      742.17      704.22     22.75 o 
  -2   6  20     3978.24     4132.14     75.31 o 
  -1   6  20      263.70      248.95     13.03 o 
   0   6  20      576.44      599.43     24.57 o 
   1   6  20      287.04      317.21     20.26 o 
   2   6  20     3939.48     4049.25    109.32 o 
   3   6  20      772.57      778.01     28.24 o 
   4   6  20      170.16      176.01     17.91 o 
   5   6  20      361.35      350.06     24.66 o 
   6   6  20      366.57      342.70     34.42 o 
  -6   7  20       12.61       16.75     10.37 o 
  -5   7  20       16.37       23.02      9.98 o 
  -4   7  20       37.77       43.55      9.74 o 
  -3   7  20     1501.48     1480.60     46.78 o 
  -2   7  20       41.72       34.40      9.05 o 
  -1   7  20      812.92      816.10     30.76 o 
   0   7  20       77.13       61.31     12.34 o 
   1   7  20      547.36      515.81     20.35 o 
   2   7  20       38.71       35.10      9.45 o 
   3   7  20     1476.07     1456.16     39.55 o 
   4   7  20       47.76       44.67     16.44 o 
   5   7  20       25.60       11.24     15.15 o 
   6   7  20       19.10       14.75     13.88 o 
  -5   8  20      518.84      522.97     23.48 o 
  -4   8  20       17.12        9.74      9.97 o 
  -3   8  20       75.99       85.02     11.72 o 
  -2   8  20      575.08      585.67     25.26 o 
  -1   8  20       20.49       22.81     12.36 o 
   0   8  20      300.79      326.01     21.78 o 
   1   8  20       15.79       19.28      9.27 o 
   2   8  20      537.40      532.32     32.43 o 
   3   8  20       53.58       56.18     12.56 o 
   4   8  20        3.58       18.73     17.21 o 
   5   8  20      526.46      508.39     30.01 o 
  -5   9  20      130.46      120.22     14.20 o 
  -4   9  20      157.97      189.39     15.91 o 
  -3   9  20     1753.31     1868.95     56.91 o 
  -2   9  20      305.27      321.39     21.65 o 
  -1   9  20     1091.81     1180.52     71.82 o 
   0   9  20      655.44      633.41     62.24 o 
   1   9  20     1119.39     1245.59     39.15 o 
   2   9  20      308.71      345.74     22.47 o 
   3   9  20     1734.99     1858.68     41.13 o 
   4   9  20      183.28      235.92     20.15 o 
   5   9  20      174.45      180.10     35.00 o 
  -4  10  20       13.44        4.48      9.62 o 
  -3  10  20       23.88       27.37     12.00 o 
  -2  10  20     2140.37     2117.23     51.10 o 
  -1  10  20      201.71      212.61     28.76 o 
   0  10  20      124.74      125.35     16.45 o 
   1  10  20      180.65      176.47     15.91 o 
   2  10  20     2153.01     2062.42     44.81 o 
   3  10  20       24.38       15.95     10.52 o 
   4  10  20       18.09       -2.52     11.97 o 
  -4  11  20      169.92      157.92     18.54 o 
  -3  11  20     1336.40     1342.79     41.52 o 
  -2  11  20       36.95       75.63     18.17 o 
  -1  11  20     2464.24     2391.16    120.58 o 
   0  11  20      266.82      272.30     21.65 o 
   1  11  20     2461.45     2473.29     60.98 o 
   2  11  20       27.39       31.25     11.36 o 
   3  11  20     1319.72     1326.85     51.38 o 
   4  11  20      127.00      136.76     18.55 o 
  -3  12  20      131.75      108.99     17.21 o 
  -2  12  20     2799.04     2817.79     95.39 o 
  -1  12  20      619.79      636.99     30.56 o 
   0  12  20     1281.99     1455.01     66.87 o 
   1  12  20      616.45      659.01     51.53 o 
   2  12  20     2687.83     2805.77     64.82 o 
   3  12  20      156.38      132.16     16.09 o 
  -1  13  20      237.96      226.74     21.96 o 
   0  13  20        0.44       -1.19     13.56 o 
   1  13  20      228.75      270.91     27.68 o 
   1   0  21      767.73      754.16     45.91 o 
   2   0  21       97.11       97.78     12.71 o 
   3   0  21      415.49      407.86     18.82 o 
   4   0  21       79.41       47.18     11.34 o 
   5   0  21      388.08      375.53     23.58 o 
   6   0  21      134.42      154.03     20.97 o 
  -6   1  21      299.00      243.88     20.82 o 
  -5   1  21      734.50      683.59     27.82 o 
  -4   1  21      848.46      875.54     41.79 o 
  -3   1  21      900.13      903.04     24.43 o 
  -2   1  21      815.54      830.23     20.32 o 
  -1   1  21      290.78      311.20     21.21 o 
   0   1  21      991.48      999.39     24.43 o 
   1   1  21      248.57      252.75     17.17 o 
   2   1  21      782.72      776.57     25.94 o 
   3   1  21      912.71      868.16     27.37 o 
   4   1  21      890.74      821.42     25.12 o 
   5   1  21      701.30      664.46     27.62 o 
   6   1  21      369.56      296.83     22.23 o 
  -6   2  21      548.10      543.81     29.10 o 
  -5   2  21      741.64      752.89     53.01 o 
  -4   2  21     1143.00     1105.00     33.37 o 
  -3   2  21     1525.40     1544.19     38.11 o 
  -2   2  21      733.16      673.84     18.30 o 
  -1   2  21        7.49       14.14      9.27 o 
   0   2  21        0.01        7.76      6.89 o 
   1   2  21        5.86        1.66      6.90 o 
   2   2  21      696.81      708.95     25.28 o 
   3   2  21     1538.52     1575.40     39.87 o 
   4   2  21     1161.79     1118.25     39.17 o 
   5   2  21      829.38      812.64     26.68 o 
   6   2  21      468.89      469.21     27.26 o 
  -6   3  21      155.42      141.43     17.32 o 
  -5   3  21      748.89      715.66     28.63 o 
  -4   3  21      737.92      729.04     27.22 o 
  -3   3  21     1883.81     1727.95     35.66 o 
  -2   3  21      982.61      964.42     29.42 o 
  -1   3  21      294.75      305.05     15.46 o 
   0   3  21     1916.21     1983.27     40.58 o 
   1   3  21      276.95      352.66     24.90 o 
   2   3  21      918.69      918.00     29.50 o 
   3   3  21     1977.63     1940.49     87.01 o 
   4   3  21      791.66      790.52     25.48 o 
   5   3  21      825.27      794.30     36.09 o 
   6   3  21      173.63      163.24     18.46 o 
  -6   4  21     1184.32     1249.94     39.41 o 
  -5   4  21       91.98       92.41     14.29 o 
  -4   4  21     3828.31     3877.15     80.33 o 
  -3   4  21      818.57      797.83     23.54 o 
  -2   4  21     1688.48     1694.38     39.73 o 
  -1   4  21      790.36      785.66     22.93 o 
   0   4  21      161.65      195.96     11.45 o 
   1   4  21      785.58      762.40     47.28 o 
   2   4  21     1644.64     1672.80     39.88 o 
   3   4  21      815.54      824.72     29.24 o 
   4   4  21     3811.22     3687.43     72.60 o 
   5   4  21      116.83      119.45     13.97 o 
   6   4  21     1120.47     1146.75     33.56 o 
  -6   5  21      161.90      172.72     18.55 o 
  -5   5  21      641.93      628.69     27.41 o 
  -4   5  21      564.53      504.53     30.76 o 
  -3   5  21     1151.09     1077.14     32.56 o 
  -2   5  21      257.42      250.81     15.40 o 
  -1   5  21       56.68       52.75      8.25 o 
   0   5  21      236.83      242.93     16.89 o 
   1   5  21       76.81      111.56     17.22 o 
   2   5  21      284.92      279.21     18.91 o 
   3   5  21     1170.01     1154.94     36.01 o 
   4   5  21      512.47      497.94     41.22 o 
   5   5  21      729.60      698.82     37.48 o 
   6   5  21      118.21      130.56     15.55 o 
  -5   6  21      309.56      320.06     19.22 o 
  -4   6  21      775.28      741.72     30.56 o 
  -3   6  21     1335.86     1355.12     36.71 o 
  -2   6  21      598.90      591.73     25.15 o 
  -1   6  21      559.53      563.65     19.73 o 
   0   6  21       40.60       55.53     11.79 o 
   1   6  21      568.87      559.15     40.87 o 
   2   6  21      641.98      641.79     25.75 o 
   3   6  21     1323.06     1321.57     37.33 o 
   4   6  21      944.35      877.08     32.91 o 
   5   6  21      253.80      241.93     21.59 o 
  -5   7  21      265.18      300.33     18.86 o 
  -4   7  21      163.16      193.48     17.72 o 
  -3   7  21      842.93      862.22     26.30 o 
  -2   7  21      130.67      134.09     12.41 o 
  -1   7  21       16.79       18.76      9.93 o 
   0   7  21      326.01      270.35     27.65 o 
   1   7  21       12.78       22.77      8.95 o 
   2   7  21      136.95      125.64     14.81 o 
   3   7  21      908.62      855.45     41.53 o 
   4   7  21      166.22      158.92     18.22 o 
   5   7  21      198.50      201.56     20.89 o 
  -5   8  21      203.85      197.91     18.94 o 
  -4   8  21      514.24      504.73     25.67 o 
  -3   8  21      335.61      373.88     19.72 o 
  -2   8  21      336.58      311.75     21.38 o 
  -1   8  21     1503.80     1464.74     51.09 o 
   0   8  21        2.90        8.99     10.58 o 
   1   8  21     1411.11     1334.06     33.44 o 
   2   8  21      323.86      336.62     19.17 o 
   3   8  21      371.59      371.78     23.68 o 
   4   8  21      649.66      620.35     37.48 o 
   5   8  21      151.98      181.21     20.67 o 
  -4   9  21      531.22      562.43     24.41 o 
  -3   9  21      695.48      669.37     29.03 o 
  -2   9  21      137.72      149.34     16.77 o 
  -1   9  21      230.01      238.99     25.12 o 
   0   9  21      680.38      728.80     36.51 o 
   1   9  21      216.33      212.33     16.49 o 
   2   9  21      133.02      158.87     15.03 o 
   3   9  21      668.33      706.25     29.63 o 
   4   9  21      557.63      543.48     68.40 o 
  -4  10  21      524.62      540.13     30.20 o 
  -3  10  21      646.32      682.67     30.99 o 
  -2  10  21      324.08      313.96     29.36 o 
  -1  10  21      303.51      302.37     28.58 o 
   0  10  21      204.31      227.08     20.15 o 
   1  10  21      247.13      217.89     17.35 o 
   2  10  21      288.95      296.31     19.56 o 
   3  10  21      685.50      712.62     31.21 o 
   4  10  21      512.15      541.89     42.24 o 
  -3  11  21      984.92     1015.85     36.36 o 
  -2  11  21      299.56      289.24     28.89 o 
  -1  11  21      214.81      213.28     27.06 o 
   0  11  21      500.14      495.93     31.12 o 
   1  11  21      183.64      203.71     19.97 o 
   2  11  21      313.52      320.68     20.81 o 
   3  11  21      915.07      904.17     30.53 o 
  -2  12  21      765.39      808.77     43.34 o 
  -1  12  21      431.93      496.91     30.03 o 
   0  12  21      324.34      307.14     24.47 o 
   1  12  21      386.23      417.56     27.82 o 
   2  12  21      689.93      691.25     32.96 o 
   0   0  22        1.78       -4.79      9.48 o 
   1   0  22      215.83      206.30     13.47 o 
   2   0  22     1010.96      945.79     24.99 o 
   3   0  22      610.59      578.08     21.17 o 
   4   0  22        0.82       -7.17      8.73 o 
   5   0  22       32.14       26.23     11.54 o 
   6   0  22       99.28      115.37     16.55 o 
  -6   1  22      197.94      205.97     19.67 o 
  -5   1  22     1018.61      991.27     33.87 o 
  -4   1  22      351.92      318.31     20.79 o 
  -3   1  22     1022.26      984.44     30.74 o 
  -2   1  22     1530.49     1484.76     37.29 o 
  -1   1  22      903.97      829.05     36.55 o 
   0   1  22      256.23      269.04     15.60 o 
   1   1  22      800.40      802.01     26.48 o 
   2   1  22     1604.89     1687.20     40.19 o 
   3   1  22      942.66      933.22     25.94 o 
   4   1  22      333.02      336.82     18.66 o 
   5   1  22     1063.19     1140.94     36.76 o 
   6   1  22      207.71      230.39     20.83 o 
  -6   2  22      145.27      130.94     21.41 o 
  -5   2  22       55.62       60.58     12.79 o 
  -4   2  22      210.17      183.91     16.71 o 
  -3   2  22     1275.56     1263.26     34.95 o 
  -2   2  22       83.71       47.57     10.79 o 
  -1   2  22      882.18      891.64     23.76 o 
   0   2  22      744.12      744.22     21.80 o 
   1   2  22      939.71      932.12     24.60 o 
   2   2  22      114.60      103.68     13.33 o 
   3   2  22     1324.48     1302.77     36.82 o 
   4   2  22      207.23      177.20     14.67 o 
   5   2  22       49.60       51.41     16.83 o 
   6   2  22      142.05      124.79     26.69 o 
  -6   3  22      237.69      250.54     25.77 o 
  -5   3  22       29.28       51.81     13.36 o 
  -4   3  22      347.79      330.06     21.20 o 
  -3   3  22      250.77      223.99     17.85 o 
  -2   3  22     1872.84     1900.34     43.58 o 
  -1   3  22     1039.27     1059.60     29.71 o 
   0   3  22       15.43       20.94      6.10 o 
   1   3  22      890.47      953.04     25.44 o 
   2   3  22     1988.69     1950.42     45.30 o 
   3   3  22      195.88      198.68     17.63 o 
   4   3  22      383.59      353.95     23.22 o 
   5   3  22       21.98       40.75     11.29 o 
   6   3  22      240.63      246.04     21.63 o 
  -5   4  22      111.03       95.12     15.11 o 
  -4   4  22      775.51      773.78     25.09 o 
  -3   4  22     1741.12     1780.94     59.36 o 
  -2   4  22      335.64      324.20     19.70 o 
  -1   4  22     1783.48     1883.54     37.69 o 
   0   4  22     3184.41     3240.60     69.50 o 
   1   4  22     1934.81     2070.79     58.39 o 
   2   4  22      302.88      310.99     17.27 o 
   3   4  22     1669.03     1646.57     54.28 o 
   4   4  22      819.40      886.12     32.55 o 
   5   4  22       83.31       63.92     13.26 o 
  -5   5  22       38.35       29.31     12.48 o 
  -4   5  22      210.40      183.06     17.34 o 
  -3   5  22      206.21      231.80     18.13 o 
  -2   5  22     2471.53     2463.29     51.23 o 
  -1   5  22      519.15      511.68     19.75 o 
   0   5  22      121.39      137.14     15.29 o 
   1   5  22      550.93      505.02     31.54 o 
   2   5  22     2598.04     2644.96     55.28 o 
   3   5  22      203.27      219.24     19.25 o 
   4   5  22      223.41      212.16     19.75 o 
   5   5  22       33.07       34.15     19.72 o 
  -5   6  22       22.66       18.10     10.43 o 
  -4   6  22      551.24      563.87     26.30 o 
  -3   6  22     2723.26     2728.47     56.67 o 
  -2   6  22      566.34      513.63     23.49 o 
  -1   6  22      528.54      554.10     28.28 o 
   0   6  22     2175.42     2092.61     49.10 o 
   1   6  22      493.79      544.21     31.79 o 
   2   6  22      476.84      465.61     26.33 o 
   3   6  22     2727.80     2803.72     75.98 o 
   4   6  22      594.00      602.75     46.49 o 
   5   6  22        9.47       15.48     16.64 o 
  -5   7  22     1260.92     1287.59     39.34 o 
  -4   7  22      138.15      152.47     16.63 o 
  -3   7  22      258.08      252.61     18.93 o 
  -2   7  22      631.56      645.36     47.12 o 
  -1   7  22      393.17      442.11     58.28 o 
   0   7  22        7.57       16.16     10.81 o 
   1   7  22      306.04      278.78     17.41 o 
   2   7  22      531.80      587.53     26.40 o 
   3   7  22      310.52      270.61     26.70 o 
   4   7  22       82.02       62.78     14.54 o 
   5   7  22     1329.91     1420.57     45.44 o 
  -4   8  22      336.09      356.43     23.51 o 
  -3   8  22      741.67      807.98     26.33 o 
  -2   8  22      527.60      560.26     27.17 o 
  -1   8  22       98.37      106.09     19.54 o 
   0   8  22       19.74       25.99     11.55 o 
   1   8  22       68.43       75.51     12.06 o 
   2   8  22      445.75      417.64     24.70 o 
   3   8  22      905.28      957.26     49.02 o 
   4   8  22      381.62      436.45     28.01 o 
  -4   9  22      895.14      897.71     42.90 o 
  -3   9  22      531.84      504.39     28.50 o 
  -2   9  22     2333.68     2423.85     71.40 o 
  -1   9  22      909.64      845.32     55.68 o 
   0   9  22      383.26      401.48     31.52 o 
   1   9  22      857.84      826.25     27.33 o 
   2   9  22     2349.50     2431.20     74.24 o 
   3   9  22      499.27      580.23     46.99 o 
   4   9  22      985.01      980.00     46.98 o 
  -3  10  22      797.86      806.51     32.47 o 
  -2  10  22      301.63      354.46     31.71 o 
  -1  10  22      501.72      481.16     39.45 o 
   0  10  22      484.77      510.49     43.72 o 
   1  10  22      551.20      587.81     28.97 o 
   2  10  22      236.77      247.20     18.69 o 
   3  10  22      950.54     1012.39     58.41 o 
  -2  11  22      946.26     1078.53     48.04 o 
  -1  11  22     1252.27     1216.01     40.66 o 
   0  11  22      409.82      430.92     34.87 o 
   1  11  22     1276.80     1351.09     42.34 o 
   2  11  22     1032.34     1078.28     33.48 o 
   1   0  23       94.97      107.73     13.49 o 
   2   0  23      662.20      643.03     25.29 o 
   3   0  23      153.43      129.34     12.67 o 
   4   0  23      393.89      384.60     24.66 o 
   5   0  23       98.80      113.57     17.59 o 
  -5   1  23       40.08       38.04     12.80 o 
  -4   1  23      742.37      732.66     33.12 o 
  -3   1  23      454.96      504.75     23.05 o 
  -2   1  23      493.52      490.65     22.76 o 
  -1   1  23      402.91      412.36     23.70 o 
   0   1  23      330.64      349.24     17.25 o 
   1   1  23      380.41      432.02     34.60 o 
   2   1  23      370.59      388.16     18.32 o 
   3   1  23      469.22      443.25     23.32 o 
   4   1  23      720.11      687.84     27.92 o 
   5   1  23       39.94       33.12     12.82 o 
  -5   2  23     1491.56     1384.10     40.67 o 
  -4   2  23      384.10      374.60     27.18 o 
  -3   2  23      334.96      348.30     21.61 o 
  -2   2  23      262.42      242.59     22.44 o 
  -1   2  23      127.82      157.65     13.82 o 
   0   2  23       64.65       67.35      9.77 o 
   1   2  23      109.80      121.13     13.82 o 
   2   2  23      255.97      232.95     18.00 o 
   3   2  23      358.54      357.75     22.26 o 
   4   2  23      394.62      384.74     20.59 o 
   5   2  23     1638.11     1546.26     44.19 o 
  -5   3  23      311.74      353.00     31.74 o 
  -4   3  23     1360.79     1413.20     50.04 o 
  -3   3  23      597.08      561.04     43.47 o 
  -2   3  23     1941.27     1812.69     42.96 o 
  -1   3  23      355.47      402.71     32.02 o 
   0   3  23       42.23       43.93     10.94 o 
   1   3  23      329.38      340.00     20.47 o 
   2   3  23     1796.74     1737.01     43.26 o 
   3   3  23      607.79      581.74     28.30 o 
   4   3  23     1278.57     1304.16     42.66 o 
   5   3  23      299.96      303.69     19.81 o 
  -5   4  23     2035.17     2067.26     51.23 o 
  -4   4  23       52.23       48.83     15.72 o 
  -3   4  23     1730.14     1829.49     67.37 o 
  -2   4  23      149.67      159.79     15.72 o 
  -1   4  23      382.17      395.11     21.87 o 
   0   4  23      134.84      164.44     19.54 o 
   1   4  23      398.31      405.68     22.44 o 
   2   4  23      140.53      156.92     16.48 o 
   3   4  23     1691.60     1750.28     45.45 o 
   4   4  23       55.72       47.17     13.17 o 
   5   4  23     2214.06     2320.49     57.70 o 
  -5   5  23      168.30      197.41     19.54 o 
  -4   5  23      202.22      191.01     18.37 o 
  -3   5  23      480.25      512.36     24.98 o 
  -2   5  23      610.62      620.42     25.22 o 
  -1   5  23      185.20      215.47     15.25 o 
   0   5  23     1477.89     1459.42     49.25 o 
   1   5  23      169.37      154.67     15.95 o 
   2   5  23      637.06      607.19     25.93 o 
   3   5  23      515.32      533.97     27.82 o 
   4   5  23      136.32      153.70     18.26 o 
   5   5  23      158.05      150.18     18.74 o 
  -4   6  23      348.47      350.02     23.12 o 
  -3   6  23       87.48       88.82     13.82 o 
  -2   6  23      353.60      353.08     18.96 o 
  -1   6  23      728.97      736.05     60.37 o 
   0   6  23        0.47       -7.41      9.49 o 
   1   6  23      754.01      750.44     35.91 o 
   2   6  23      362.04      383.01     23.42 o 
   3   6  23       29.24       33.85     12.64 o 
   4   6  23      326.25      330.98     25.86 o 
  -4   7  23      400.40      383.13     24.33 o 
  -3   7  23       75.86       50.44     12.57 o 
  -2   7  23      113.86      129.35     16.20 o 
  -1   7  23      208.26      195.33     23.05 o 
   0   7  23        3.40        3.41     10.24 o 
   1   7  23      183.31      218.41     18.89 o 
   2   7  23      130.72      126.67     16.01 o 
   3   7  23       81.58       48.10     20.03 o 
   4   7  23      586.06      546.50     40.04 o 
  -4   8  23      487.42      523.85     27.28 o 
  -3   8  23      128.27      124.65     20.80 o 
  -2   8  23      205.80      222.62     25.32 o 
  -1   8  23       73.33       52.19     16.90 o 
   0   8  23      102.64      114.32     19.07 o 
   1   8  23       56.19       58.44     13.65 o 
   2   8  23      236.68      221.49     19.55 o 
   3   8  23       81.07       94.75     24.08 o 
   4   8  23      521.96      498.45     30.57 o 
  -3   9  23      590.76      563.13     29.36 o 
  -2   9  23      453.12      456.75     34.64 o 
  -1   9  23      101.61      111.22     32.25 o 
   0   9  23      287.07      326.59     29.84 o 
   1   9  23       77.49       90.99     13.50 o 
   2   9  23      434.50      422.35     26.34 o 
   3   9  23      644.74      645.09     32.96 o 
  -2  10  23      127.52      134.00     22.82 o 
  -1  10  23      397.45      369.71     50.19 o 
   0  10  23       47.89       32.16     13.90 o 
   1  10  23      357.13      358.70     21.89 o 
   2  10  23      109.33      165.54     29.16 o 
   0  11  23        8.53       14.26     13.47 o 
   0   0  24       81.20       82.00     15.12 o 
   1   0  24        3.48       -3.70      9.31 o 
   2   0  24      140.63      169.87     16.56 o 
   3   0  24       22.23       50.73     21.29 o 
   4   0  24      205.79      182.32     17.87 o 
   5   0  24      673.73      766.42     31.61 o 
  -5   1  24       67.60       93.78     15.08 o 
  -4   1  24     1285.78     1337.70     69.44 o 
  -3   1  24      409.51      451.89     24.93 o 
  -2   1  24       15.54        8.63      9.91 o 
  -1   1  24      503.92      485.00     23.26 o 
   0   1  24     2713.84     2750.43     47.78 o 
   1   1  24      440.56      482.00     23.70 o 
   2   1  24       59.39       54.43     12.38 o 
   3   1  24      447.30      502.87     37.43 o 
   4   1  24     1301.22     1313.57     39.18 o 
   5   1  24       92.12       87.67     15.39 o 
  -5   2  24      824.02      909.70     35.74 o 
  -4   2  24      133.40      124.55     19.41 o 
  -3   2  24        9.35       -3.48      9.65 o 
  -2   2  24      608.83      613.27     51.17 o 
  -1   2  24      693.84      682.49     25.96 o 
   0   2  24      788.61      830.55     28.81 o 
   1   2  24      685.16      635.68     25.55 o 
   2   2  24      671.57      649.17     29.69 o 
   3   2  24        1.25        0.60      9.92 o 
   4   2  24      169.24      169.33     18.15 o 
   5   2  24      851.06      984.83     70.08 o 
  -5   3  24      544.55      574.37     29.99 o 
  -4   3  24      521.25      508.00     27.17 o 
  -3   3  24      297.44      287.21     20.30 o 
  -2   3  24       16.32       29.57     13.48 o 
  -1   3  24      314.36      348.92     30.44 o 
   0   3  24     1270.23     1367.23     81.48 o 
   1   3  24      358.57      408.05     23.15 o 
   2   3  24        1.53       17.32     10.20 o 
   3   3  24      345.36      310.33     22.82 o 
   4   3  24      456.37      480.04     33.83 o 
   5   3  24      535.41      596.79     39.55 o 
  -4   4  24      527.62      527.22     26.92 o 
  -3   4  24      227.40      244.03     19.15 o 
  -2   4  24      568.04      629.44     25.97 o 
  -1   4  24     2330.74     2374.19     97.37 o 
   0   4  24      105.19      113.94     18.53 o 
   1   4  24     2381.76     2447.94     53.18 o 
   2   4  24      607.99      585.78     25.89 o 
   3   4  24      244.08      243.04     20.36 o 
   4   4  24      568.03      605.97     30.11 o 
  -4   5  24      410.59      421.97     25.35 o 
  -3   5  24      848.25      787.30     39.24 o 
  -2   5  24       86.28      101.45     13.96 o 
  -1   5  24      624.67      657.45     27.90 o 
   0   5  24     1032.86      999.06     40.99 o 
   1   5  24      477.33      481.56     32.33 o 
   2   5  24      149.86      193.98     31.49 o 
   3   5  24      821.77      818.61     32.40 o 
   4   5  24      419.81      411.31     26.72 o 
  -4   6  24      206.23      209.25     20.24 o 
  -3   6  24      564.45      508.00     26.12 o 
  -2   6  24      579.60      621.30     34.44 o 
  -1   6  24      280.51      322.27     34.00 o 
   0   6  24      197.63      204.32     23.04 o 
   1   6  24      266.77      306.60     27.82 o 
   2   6  24      475.93      469.42     34.14 o 
   3   6  24      532.00      607.67     31.65 o 
   4   6  24      149.83      137.22     18.61 o 
  -3   7  24       37.30       36.01     11.95 o 
  -2   7  24      267.14      276.66     27.38 o 
  -1   7  24      356.96      403.88     31.53 o 
   0   7  24      372.90      352.60     29.37 o 
   1   7  24      367.69      370.15     24.04 o 
   2   7  24      175.44      154.64     22.22 o 
   3   7  24       30.00       27.73     13.39 o 
  -3   8  24      137.27      120.01     21.62 o 
  -2   8  24      227.45      215.79     25.49 o 
  -1   8  24      173.13      159.59     23.09 o 
   0   8  24      143.67      144.27     25.67 o 
   1   8  24       93.56       78.93     14.93 o 
   2   8  24      248.35      243.10     21.23 o 
   3   8  24       93.40       97.55     21.19 o 
  -2   9  24      456.77      485.79     36.66 o 
  -1   9  24      214.10      226.14     38.67 o 
   0   9  24      762.34      836.11     33.27 o 
   1   9  24      251.70      266.49     22.20 o 
   2   9  24      372.02      364.71     68.42 o 
   0  10  24      201.29      202.75     20.94 o 
   1   0  25       70.20       63.49     12.76 o 
   2   0  25      103.32      110.56     15.13 o 
   3   0  25        4.32       30.50     14.33 o 
   4   0  25       18.96       29.53     29.72 o 
  -4   1  25       67.27       84.16     18.09 o 
  -3   1  25      267.08      239.72     24.26 o 
  -2   1  25      110.93      134.37     19.41 o 
  -1   1  25     1349.78     1431.36     38.56 o 
   0   1  25        4.38       54.23     11.77 o 
   1   1  25     1295.70     1343.18     37.71 o 
   2   1  25      127.97      128.27     15.88 o 
   3   1  25      187.05      175.72     21.76 o 
   4   1  25       79.80      132.50     33.72 o 
  -4   2  25      292.60      230.83     20.02 o 
  -3   2  25       97.78      100.85     14.87 o 
  -2   2  25      653.34      633.68     34.44 o 
  -1   2  25      162.38      196.55     21.37 o 
   0   2  25      152.18      145.88     15.66 o 
   1   2  25      150.25      176.41     22.31 o 
   2   2  25      618.79      593.49     26.68 o 
   3   2  25       86.78       78.36     17.96 o 
   4   2  25      342.83      354.34     30.31 o 
  -4   3  25       60.10       46.11     18.62 o 
  -3   3  25      561.56      563.27     45.45 o 
  -2   3  25      762.29      740.38     36.08 o 
  -1   3  25      859.93      910.86     56.87 o 
   0   3  25      111.30      127.48     15.05 o 
   1   3  25      830.40      906.90     31.21 o 
   2   3  25      737.92      686.71     28.50 o 
   3   3  25      493.29      506.31     27.77 o 
   4   3  25       66.05       65.83     14.73 o 
  -4   4  25      548.73      585.64     30.45 o 
  -3   4  25      489.67      474.83     41.58 o 
  -2   4  25     1052.81     1125.02     43.30 o 
  -1   4  25      370.83      383.18     28.61 o 
   0   4  25      645.08      601.97     33.04 o 
   1   4  25      353.82      390.65     23.33 o 
   2   4  25     1043.95     1147.08     45.81 o 
   3   4  25      470.51      484.08     28.02 o 
   4   4  25      496.47      524.38     30.04 o 
  -3   5  25       16.04       11.20     11.29 o 
  -2   5  25      511.25      509.76     31.90 o 
  -1   5  25      898.88      892.76     52.11 o 
   0   5  25      122.76       95.58     27.24 o 
   1   5  25      929.25      954.64     41.32 o 
   2   5  25      487.43      467.84     26.80 o 
   3   5  25       47.32       47.02     13.78 o 
  -3   6  25      319.13      299.44     29.59 o 
  -2   6  25      663.73      702.27     53.29 o 
  -1   6  25      788.53      807.10     57.03 o 
   0   6  25       88.91       66.56     17.73 o 
   1   6  25      757.11      789.48     39.07 o 
   2   6  25      659.22      677.58     74.40 o 
   3   6  25      366.27      335.26     24.64 o 
  -2   7  25      419.70      406.92     46.22 o 
  -1   7  25      501.82      466.35     60.24 o 
   0   7  25        0.32       11.46     17.20 o 
   1   7  25      562.38      583.29     29.72 o 
   2   7  25      437.67      472.38     50.69 o 
  -2   8  25      245.51      214.56     26.67 o 
  -1   8  25      218.46      220.35     25.95 o 
   0   8  25      186.88      135.47     32.04 o 
   1   8  25      186.02      188.79     19.44 o 
   2   8  25      198.16      230.10     21.13 o 
   0   0  26     1229.60     1302.86     66.28 o 
   1   0  26      199.25      238.39     19.39 o 
   2   0  26      152.22      178.08     22.11 o 
   3   0  26      161.63       78.86     17.69 o 
  -3   1  26      606.36      679.50     36.02 o 
  -2   1  26      362.40      322.92     27.26 o 
  -1   1  26     1257.63     1291.77     37.35 o 
   0   1  26      237.03      277.24     25.15 o 
   1   1  26     1248.27     1252.80     50.31 o 
   2   1  26      433.14      413.95     25.02 o 
   3   1  26      612.03      682.07     36.17 o 
  -3   2  26      154.60      171.48     22.88 o 
  -2   2  26      165.92      186.18     22.39 o 
  -1   2  26      306.89      316.83     38.65 o 
   0   2  26     2039.96     2056.82     58.35 o 
   1   2  26      277.74      270.74     21.06 o 
   2   2  26      222.91      262.01     21.15 o 
   3   2  26      178.44      169.18     22.41 o 
  -3   3  26      209.15      212.96     19.21 o 
  -2   3  26       12.51       18.69     14.37 o 
  -1   3  26     1417.35     1522.20     74.56 o 
   0   3  26       41.31       53.26     19.57 o 
   1   3  26     1531.53     1638.57     43.33 o 
   2   3  26       29.95       45.79     13.00 o 
   3   3  26      219.76      243.86     51.35 o 
  -3   4  26       38.35       51.99     13.59 o 
  -2   4  26      632.34      711.29     36.03 o 
  -1   4  26       86.40       96.48     27.89 o 
   0   4  26     2306.66     2563.85     71.04 o 
   1   4  26       58.48       68.10     17.36 o 
   2   4  26      708.72      802.04     31.88 o 
   3   4  26       53.51       59.86     18.62 o 
  -2   5  26      222.99      219.57     37.82 o 
  -1   5  26      805.59      835.52     39.22 o 
   0   5  26     1266.99     1264.10     48.82 o 
   1   5  26      788.81      797.80     75.47 o 
   2   5  26      195.06      202.88     24.82 o 
  -2   6  26      992.10      971.05     63.13 o 
  -1   6  26       64.10      111.23     29.96 o 
   0   6  26     1881.59     2003.85     63.11 o 
   1   6  26       35.93       42.56     16.57 o 
   2   6  26      912.33      931.41     44.16 o 
  -1   7  26      444.96      498.57     52.72 o 
   0   7  26      480.20      494.44     35.86 o 
   1   7  26      537.64      552.14     29.28 o 
   1   0  27     1537.04     1588.06     42.94 o 
   2   0  27        1.31        5.70     15.75 o 
  -2   1  27      298.86      320.47     41.39 o 
  -1   1  27      356.38      346.42     41.37 o 
   0   1  27      413.64      472.07     32.40 o 
   1   1  27      328.19      309.66     22.49 o 
   2   1  27      267.52      358.50     23.95 o 
  -2   2  27      264.80      282.84     27.23 o 
  -1   2  27      306.20      423.65     46.20 o 
   0   2  27        0.02       10.21     21.78 o 
   1   2  27      297.20      361.53     24.03 o 
   2   2  27      292.98      296.66     22.59 o 
  -2   3  27      660.02      698.31     35.90 o 
  -1   3  27      187.67      191.78     34.00 o 
   0   3  27      284.17      295.92     27.74 o 
   1   3  27      169.48      165.03     17.80 o 
   2   3  27      637.22      708.11     30.58 o 
  -2   4  27      906.52      951.57     63.14 o 
  -1   4  27      360.41      383.90     44.70 o 
   0   4  27        1.74       27.33     15.30 o 
   1   4  27      385.91      418.83     32.36 o 
   2   4  27      855.74      914.23     34.33 o 
  -1   5  27      211.33      176.12     35.83 o 
   0   5  27       82.94       79.93     19.12 o 
   1   5  27      210.30      272.05     27.63 o 
   0   0  28     2843.62     3018.06    111.18 o 
   1   0  28      764.98      786.24     55.67 o 
  -1   1  28       64.50       54.77     25.49 o 
   0   1  28      938.37      967.97     42.71 o 
   1   1  28       65.85       79.78     24.09 o 
   0   2  28      434.10      445.51     46.92 o 
                                                 
